# Supplementary material for: Ultracompact mirror device for forming 20-nm achromatic soft-X-ray focus toward multimodal and multicolor nanoanalyses
Source: Nat Commun. 2024 Feb 7;15:665. doi: 10.1038/s41467-023-44269-w (PMC10850520; doi:10.1038/s41467-023-44269-w)
Supplement: Supplementary file 4 — Source Data [file 41467_2023_44269_MOESM4_ESM.xlsx]

## Sheet: Fig. 1
Panel b					Panel c
Axis	Position	Height	Radius of curvature		Position	Height	Radius of curvature
Unit	mm	μm	m		mm	μm	m
	-1.00025	0.00338207	293.922		-3.30085	0.00894591	1073.86
	-0.994381	0.00335019	293.061		-3.28149	0.00885852	1071.1
	-0.988514	0.00331843	292.2		-3.26213	0.00877148	1068.35
	-0.982648	0.00328679	291.341		-3.24277	0.00868479	1065.59
	-0.976782	0.00325527	290.482		-3.22341	0.00859846	1062.84
	-0.970916	0.00322386	289.624		-3.20405	0.00851248	1060.1
	-0.965049	0.00319258	288.767		-3.18469	0.00842685	1057.35
	-0.959183	0.00316141	287.91		-3.16534	0.00834157	1054.61
	-0.953317	0.00313036	287.055		-3.14598	0.00825665	1051.87
	-0.947451	0.00309944	286.2		-3.12662	0.00817209	1049.13
	-0.941584	0.00306863	285.346		-3.10726	0.00808788	1046.4
	-0.935718	0.00303794	284.493		-3.0879	0.00800403	1043.67
	-0.929852	0.00300737	283.641		-3.06854	0.00792054	1040.94
	-0.923985	0.00297693	282.79		-3.04918	0.00783741	1038.21
	-0.918119	0.00294661	281.94		-3.02982	0.00775464	1035.48
	-0.912253	0.00291641	281.09		-3.01046	0.00767224	1032.76
	-0.906387	0.00288633	280.242		-2.9911	0.00759019	1030.04
	-0.90052	0.00285637	279.394		-2.97174	0.00750851	1027.32
	-0.894654	0.00282654	278.547		-2.95239	0.0074272	1024.6
	-0.888788	0.00279683	277.701		-2.93303	0.00734625	1021.89
	-0.882921	0.00276724	276.855		-2.91367	0.00726567	1019.18
	-0.877055	0.00273778	276.011		-2.89431	0.00718545	1016.47
	-0.871189	0.00270845	275.167		-2.87495	0.00710561	1013.76
	-0.865322	0.00267924	274.325		-2.85559	0.00702613	1011.06
	-0.859456	0.00265015	273.483		-2.83623	0.00694702	1008.36
	-0.85359	0.00262119	272.642		-2.81687	0.00686829	1005.66
	-0.847724	0.00259236	271.802		-2.79751	0.00678993	1002.96
	-0.841857	0.00256365	270.963		-2.77815	0.00671194	1000.27
	-0.835991	0.00253507	270.124		-2.75879	0.00663433	997.576
	-0.830125	0.00250662	269.287		-2.73944	0.00655709	994.887
	-0.824258	0.00247829	268.45		-2.72008	0.00648023	992.2
	-0.818392	0.0024501	267.615		-2.70072	0.00640374	989.515
	-0.812526	0.00242203	266.78		-2.68136	0.00632764	986.833
	-0.806659	0.00239409	265.946		-2.662	0.00625191	984.153
	-0.800793	0.00236628	265.113		-2.64264	0.00617657	981.475
	-0.794927	0.0023386	264.28		-2.62328	0.00610161	978.8
	-0.78906	0.00231105	263.449		-2.60392	0.00602703	976.128
	-0.783194	0.00228363	262.618		-2.58456	0.00595283	973.457
	-0.777327	0.00225634	261.789		-2.5652	0.00587902	970.79
	-0.771461	0.00222918	260.96		-2.54584	0.0058056	968.124
	-0.765595	0.00220216	260.132		-2.52648	0.00573256	965.462
	-0.759728	0.00217527	259.305		-2.50712	0.00565991	962.801
	-0.753862	0.00214851	258.479		-2.48777	0.00558765	960.143
	-0.747996	0.00212188	257.654		-2.46841	0.00551578	957.488
	-0.742129	0.00209539	256.829		-2.44905	0.0054443	954.835
	-0.736263	0.00206903	256.006		-2.42969	0.00537322	952.184
	-0.730397	0.0020428	255.183		-2.41033	0.00530253	949.536
	-0.72453	0.00201671	254.361		-2.39097	0.00523223	946.89
	-0.718664	0.00199076	253.54		-2.37161	0.00516233	944.247
	-0.712797	0.00196494	252.72		-2.35225	0.00509282	941.606
	-0.706931	0.00193926	251.901		-2.33289	0.00502371	938.968
	-0.701065	0.00191371	251.083		-2.31353	0.00495501	936.332
	-0.695198	0.0018883	250.266		-2.29417	0.0048867	933.698
	-0.689332	0.00186303	249.449		-2.27481	0.00481879	931.068
	-0.683465	0.0018379	248.634		-2.25545	0.00475129	928.439
	-0.677599	0.0018129	247.819		-2.23609	0.00468419	925.813
	-0.671732	0.00178805	247.005		-2.21673	0.00461749	923.19
	-0.665866	0.00176333	246.193		-2.19737	0.0045512	920.569
	-0.66	0.00173875	245.381		-2.17801	0.00448532	917.95
	-0.654133	0.00171432	244.57		-2.15866	0.00441985	915.334
	-0.648267	0.00169002	243.759		-2.1393	0.00435478	912.72
	-0.6424	0.00166586	242.95		-2.11994	0.00429013	910.109
	-0.636534	0.00164185	242.142		-2.10058	0.00422589	907.501
	-0.630667	0.00161798	241.334		-2.08122	0.00416206	904.894
	-0.624801	0.00159425	240.528		-2.06186	0.00409864	902.291
	-0.618935	0.00157066	239.722		-2.0425	0.00403564	899.69
	-0.613068	0.00154722	238.917		-2.02314	0.00397306	897.091
	-0.607202	0.00152392	238.113		-2.00378	0.0039109	894.495
	-0.601335	0.00150077	237.31		-1.98442	0.00384915	891.901
	-0.595469	0.00147776	236.508		-1.96506	0.00378782	889.31
	-0.589602	0.0014549	235.707		-1.9457	0.00372692	886.722
	-0.583736	0.00143218	234.907		-1.92634	0.00366644	884.136
	-0.577869	0.00140961	234.107		-1.90698	0.00360638	881.552
	-0.572003	0.00138719	233.309		-1.88762	0.00354675	878.971
	-0.566136	0.00136491	232.511		-1.86826	0.00348754	876.392
	-0.56027	0.00134278	231.715		-1.8489	0.00342876	873.816
	-0.554403	0.0013208	230.919		-1.82954	0.00337041	871.243
	-0.548537	0.00129897	230.124		-1.81018	0.00331249	868.672
	-0.54267	0.00127729	229.33		-1.79082	0.003255	866.103
	-0.536804	0.00125576	228.537		-1.77146	0.00319794	863.537
	-0.530937	0.00123438	227.745		-1.7521	0.00314132	860.974
	-0.525071	0.00121315	226.954		-1.73274	0.00308514	858.413
	-0.519204	0.00119207	226.164		-1.71338	0.00302939	855.855
	-0.513338	0.00117115	225.375		-1.69402	0.00297407	853.299
	-0.507471	0.00115038	224.586		-1.67467	0.0029192	850.746
	-0.501605	0.00112976	223.799		-1.65531	0.00286477	848.195
	-0.495738	0.00110929	223.012		-1.63595	0.00281078	845.647
	-0.489872	0.00108898	222.227		-1.61659	0.00275723	843.102
	-0.484005	0.00106882	221.442		-1.59723	0.00270413	840.559
	-0.478139	0.00104882	220.658		-1.57787	0.00265147	838.018
	-0.472272	0.00102898	219.875		-1.55851	0.00259926	835.48
	-0.466405	0.00100929	219.093		-1.53915	0.0025475	832.945
	-0.460539	0.000989757	218.312		-1.51979	0.00249619	830.412
	-0.454672	0.000970383	217.532		-1.50043	0.00244533	827.882
	-0.448806	0.000951167	216.753		-1.48107	0.00239492	825.354
	-0.442939	0.00093211	215.975		-1.46171	0.00234497	822.829
	-0.437073	0.000913213	215.198		-1.44235	0.00229547	820.307
	-0.431206	0.000894475	214.421		-1.42299	0.00224643	817.787
	-0.425339	0.000875898	213.646		-1.40363	0.00219785	815.27
	-0.419473	0.000857482	212.871		-1.38427	0.00214973	812.755
	-0.413606	0.000839227	212.098		-1.36491	0.00210206	810.243
	-0.40774	0.000821135	211.325		-1.34555	0.00205487	807.733
	-0.401873	0.000803206	210.554		-1.32619	0.00200813	805.226
	-0.396006	0.00078544	209.783		-1.30683	0.00196186	802.722
	-0.39014	0.000767838	209.013		-1.28747	0.00191606	800.22
	-0.384273	0.000750401	208.244		-1.26811	0.00187072	797.721
	-0.378407	0.000733129	207.477		-1.24875	0.00182586	795.224
	-0.37254	0.000716023	206.71		-1.22939	0.00178147	792.73
	-0.366673	0.000699083	205.944		-1.21003	0.00173755	790.239
	-0.360807	0.00068231	205.179		-1.19067	0.0016941	787.75
	-0.35494	0.000665706	204.415		-1.17131	0.00165113	785.264
	-0.349073	0.000649269	203.651		-1.15195	0.00160864	782.781
	-0.343207	0.000633002	202.889		-1.13259	0.00156662	780.3
	-0.33734	0.000616904	202.128		-1.11323	0.00152509	777.821
	-0.331474	0.000600977	201.368		-1.09387	0.00148404	775.346
	-0.325607	0.00058522	200.608		-1.07451	0.00144347	772.873
	-0.31974	0.000569635	199.85		-1.05515	0.00140338	770.402
	-0.313874	0.000554222	199.093		-1.03579	0.00136379	767.935
	-0.308007	0.000538982	198.336		-1.01643	0.00132468	765.47
	-0.30214	0.000523916	197.581		-0.997066	0.00128606	763.007
	-0.296274	0.000509024	196.826		-0.977706	0.00124793	760.547
	-0.290407	0.000494306	196.073		-0.958346	0.00121029	758.09
	-0.28454	0.000479765	195.32		-0.938986	0.00117315	755.635
	-0.278673	0.000465399	194.568		-0.919626	0.00113651	753.184
	-0.272807	0.00045121	193.818		-0.900265	0.00110036	750.734
	-0.26694	0.000437199	193.068		-0.880905	0.00106471	748.288
	-0.261073	0.000423366	192.319		-0.861545	0.00102956	745.844
	-0.255207	0.000409712	191.572		-0.842185	0.00099492	743.403
	-0.24934	0.000396238	190.825		-0.822824	0.000960779	740.964
	-0.243473	0.000382944	190.079		-0.803464	0.000927144	738.528
	-0.237606	0.000369831	189.334		-0.784104	0.000894017	736.095
	-0.23174	0.0003569	188.59		-0.764743	0.000861399	733.664
	-0.225873	0.000344151	187.847		-0.745383	0.000829292	731.236
	-0.220006	0.000331586	187.105		-0.726023	0.000797697	728.811
	-0.21414	0.000319204	186.364		-0.706662	0.000766617	726.388
	-0.208273	0.000307007	185.624		-0.687302	0.000736052	723.969
	-0.202406	0.000294996	184.886		-0.667942	0.000706006	721.551
	-0.196539	0.000283171	184.148		-0.648581	0.000676478	719.137
	-0.190673	0.000271532	183.411		-0.629221	0.000647472	716.725
	-0.184806	0.000260082	182.674		-0.60986	0.000618989	714.316
	-0.178939	0.00024882	181.939		-0.5905	0.000591031	711.91
	-0.173072	0.000237746	181.205		-0.57114	0.000563599	709.506
	-0.167205	0.000226863	180.472		-0.551779	0.000536695	707.105
	-0.161339	0.000216171	179.74		-0.532419	0.000510322	704.707
	-0.155472	0.00020567	179.009		-0.513058	0.00048448	702.311
	-0.149605	0.000195361	178.279		-0.493698	0.000459172	699.918
	-0.143738	0.000185246	177.55		-0.474337	0.0004344	697.528
	-0.137871	0.000175324	176.822		-0.454977	0.000410164	695.141
	-0.132005	0.000165597	176.095		-0.435616	0.000386469	692.756
	-0.126138	0.000156065	175.369		-0.416255	0.000363314	690.374
	-0.120271	0.00014673	174.644		-0.396895	0.000340702	687.995
	-0.114404	0.000137591	173.92		-0.377534	0.000318635	685.618
	-0.108537	0.000128651	173.196		-0.358174	0.000297114	683.245
	-0.10267	0.000119909	172.474		-0.338813	0.000276142	680.874
	-0.0968037	0.000111367	171.753		-0.319452	0.000255721	678.505
	-0.0909368	0.000103025	171.033		-0.300092	0.000235852	676.14
	-0.08507	9.48847e-05	170.314		-0.280731	0.000216538	673.777
	-0.0792031	8.69463e-05	169.596		-0.26137	0.00019778	671.417
	-0.0733362	7.92108e-05	168.879		-0.24201	0.00017958	669.06
	-0.0674694	7.16792e-05	168.163		-0.222649	0.00016194	666.705
	-0.0616025	6.43522e-05	167.448		-0.203288	0.000144862	664.354
	-0.0557356	5.72307e-05	166.734		-0.183928	0.000128349	662.005
	-0.0498687	5.03157e-05	166.021		-0.164567	0.000112402	659.659
	-0.0440018	4.36081e-05	165.309		-0.145206	9.7023e-05	657.315
	-0.0381349	3.71086e-05	164.598		-0.125845	8.22144e-05	654.975
	-0.032268	3.08182e-05	163.888		-0.106485	6.7978e-05	652.637
	-0.0264011	2.47379e-05	163.179		-0.0871238	5.4316e-05	650.302
	-0.0205342	1.88685e-05	162.472		-0.067763	4.12304e-05	647.969
	-0.0146673	1.32109e-05	161.765		-0.0484021	2.87233e-05	645.64
	-0.00880039	7.76616e-06	161.059		-0.0290413	1.67967e-05	643.313
	-0.00293347	2.5351e-06	160.354		-0.00968044	5.45279e-06	640.989
	0.00293347	-2.48132e-06	159.65		0.00968044	-5.30633e-06	638.668
	0.00880041	-7.28213e-06	158.948		0.0290413	-1.54785e-05	636.35
	0.0146674	-1.18664e-05	158.246		0.0484022	-2.50617e-05	634.034
	0.0205343	-1.62331e-05	157.545		0.0677632	-3.40537e-05	631.722
	0.0264013	-2.03814e-05	156.846		0.0871241	-4.24523e-05	629.412
	0.0322682	-2.43102e-05	156.147		0.106485	-5.02553e-05	627.105
	0.0381352	-2.80186e-05	155.449		0.125846	-5.74606e-05	624.801
	0.0440022	-3.15055e-05	154.753		0.145207	-6.4066e-05	622.499
	0.0498691	-3.47701e-05	154.058		0.164568	-7.00692e-05	620.201
	0.0557361	-3.78111e-05	153.363		0.183929	-7.5468e-05	617.905
	0.0616031	-4.06278e-05	152.67		0.20329	-8.02602e-05	615.612
	0.0674701	-4.3219e-05	151.977		0.222651	-8.44434e-05	613.322
	0.0733371	-4.55837e-05	151.286		0.242012	-8.80155e-05	611.035
	0.0792041	-4.77208e-05	150.596		0.261373	-9.09742e-05	608.751
	0.0850711	-4.96294e-05	149.907		0.280734	-9.3317e-05	606.469
	0.0909381	-5.13084e-05	149.219		0.300095	-9.50418e-05	604.19
	0.0968052	-5.27567e-05	148.532		0.319457	-9.61461e-05	601.915
	0.102672	-5.39733e-05	147.846		0.338818	-9.66277e-05	599.642
	0.108539	-5.4957e-05	147.161		0.358179	-9.64841e-05	597.371
	0.114406	-5.57068e-05	146.477		0.37754	-9.5713e-05	595.104
	0.120273	-5.62216e-05	145.794		0.396901	-9.43121e-05	592.84
	0.12614	-5.65003e-05	145.112		0.416262	-9.22788e-05	590.578
	0.132007	-5.65418e-05	144.432		0.435624	-8.96108e-05	588.32
	0.137875	-5.6345e-05	143.752		0.454985	-8.63056e-05	586.064
	0.143742	-5.59087e-05	143.073		0.474346	-8.23608e-05	583.811
	0.149609	-5.52318e-05	142.396		0.493707	-7.77739e-05	581.561
	0.155476	-5.43132e-05	141.719		0.513069	-7.25424e-05	579.314
	0.161343	-5.31517e-05	141.044		0.53243	-6.66639e-05	577.07
	0.16721	-5.17461e-05	140.37		0.551791	-6.01357e-05	574.829
	0.173077	-5.00953e-05	139.697		0.571153	-5.29554e-05	572.591
	0.178944	-4.81981e-05	139.025		0.590514	-4.51205e-05	570.355
	0.184811	-4.60532e-05	138.354		0.609875	-3.66282e-05	568.123
	0.190678	-4.36596e-05	137.684		0.629237	-2.74762e-05	565.893
	0.196546	-4.10159e-05	137.015		0.648598	-1.76617e-05	563.666
	0.202413	-3.8121e-05	136.347		0.66796	-7.18212e-06	561.443
	0.20828	-3.49736e-05	135.68		0.687321	3.96513e-06	559.222
	0.214147	-3.15725e-05	135.015		0.706682	1.57827e-05	557.004
	0.220014	-2.79165e-05	134.35		0.726044	2.82733e-05	554.789
	0.225881	-2.40042e-05	133.687		0.745405	4.14397e-05	552.577
	0.231748	-1.98344e-05	133.025		0.764767	5.52844e-05	550.368
	0.237616	-1.54058e-05	132.363		0.784128	6.98103e-05	548.162
	0.243483	-1.07172e-05	131.703		0.80349	8.502e-05	545.959
	0.24935	-5.76717e-06	131.044		0.822852	0.000100916	543.758
	0.255217	-5.54449e-07	130.386		0.842213	0.000117502	541.561
	0.261084	4.9223e-06	129.73		0.861575	0.00013478	539.367
	0.266952	1.06644e-05	129.074		0.880936	0.000152753	537.176
	0.272819	1.66732e-05	128.419		0.900298	0.000171424	534.987
	0.278686	2.29501e-05	127.766		0.91966	0.000190796	532.802
	0.284553	2.94964e-05	127.113		0.939021	0.000210871	530.619
	0.290421	3.63136e-05	126.462		0.958383	0.000231653	528.44
	0.296288	4.3403e-05	125.812		0.977745	0.000253144	526.264
	0.302155	5.0766e-05	125.163		0.997106	0.000275348	524.09
	0.308022	5.84041e-05	124.515		1.01647	0.000298267	521.92
	0.31389	6.63186e-05	123.868		1.03583	0.000321904	519.752
	0.319757	7.45111e-05	123.223		1.05519	0.000346262	517.588
	0.325624	8.29829e-05	122.578		1.07455	0.000371345	515.426
	0.331491	9.17356e-05	121.935		1.09392	0.000397155	513.268
	0.337359	0.000100771	121.292		1.11328	0.000423696	511.113
	0.343226	0.00011009	120.651		1.13264	0.00045097	508.96
	0.349093	0.000119694	120.011		1.152	0.000478981	506.811
	0.354961	0.000129585	119.372		1.17136	0.000507731	504.665
	0.360828	0.000139764	118.735		1.19072	0.000537224	502.521
	0.366695	0.000150234	118.098		1.21009	0.000567463	500.381
	0.372563	0.000160995	117.463		1.22945	0.000598452	498.244
	0.37843	0.000172049	116.828		1.24881	0.000630193	496.11
	0.384297	0.000183398	116.195		1.26817	0.000662689	493.979
	0.390165	0.000195043	115.563		1.28753	0.000695945	491.851
	0.396032	0.000206986	114.932		1.3069	0.000729963	489.726
	0.401899	0.000219228	114.302		1.32626	0.000764746	487.604
	0.407767	0.000231772	113.674		1.34562	0.000800298	485.485
	0.413634	0.000244618	113.047		1.36498	0.000836623	483.369
	0.419502	0.000257769	112.42		1.38434	0.000873723	481.256
	0.425369	0.000271227	111.795		1.40371	0.000911602	479.147
	0.431236	0.000284992	111.171		1.42307	0.000950264	477.04
	0.437104	0.000299067	110.548		1.44243	0.000989711	474.937
	0.442971	0.000313454	109.927		1.46179	0.00102995	472.837
	0.448839	0.000328153	109.306		1.48116	0.00107098	470.739
	0.454706	0.000343168	108.687		1.50052	0.0011128	468.645
	0.460574	0.0003585	108.069		1.51988	0.00115543	466.554
	0.466441	0.00037415	107.452		1.53924	0.00119886	464.466
	0.472309	0.00039012	106.836		1.5586	0.0012431	462.381
	0.478176	0.000406413	106.222		1.57797	0.00128815	460.3
	0.484044	0.00042303	105.609		1.59733	0.00133401	458.221
	0.489911	0.000439973	104.996		1.61669	0.00138069	456.146
	0.495779	0.000457243	104.385		1.63605	0.00142819	454.074
	0.501646	0.000474844	103.776		1.65542	0.00147652	452.005
	0.507514	0.000492777	103.167		1.67478	0.00152568	449.939
	0.513381	0.000511043	102.56		1.69414	0.00157567	447.876
	0.519249	0.000529645	101.953		1.7135	0.0016265	445.816
	0.525116	0.000548584	101.348		1.73287	0.00167817	443.76
	0.530984	0.000567864	100.745		1.75223	0.00173068	441.706
	0.536851	0.000587485	100.142		1.77159	0.00178404	439.656
	0.542719	0.00060745	99.5405		1.79095	0.00183826	437.609
	0.548587	0.000627761	98.9403		1.81032	0.00189333	435.565
	0.554454	0.00064842	98.3413		1.82968	0.00194927	433.525
	0.560322	0.000669429	97.7435		1.84904	0.00200606	431.487
	0.566189	0.00069079	97.1469		1.8684	0.00206373	429.453
	0.572057	0.000712506	96.5516		1.88777	0.00212227	427.422
	0.577925	0.000734578	95.9575		1.90713	0.00218169	425.394
	0.583792	0.000757009	95.3646		1.92649	0.00224199	423.37
	0.58966	0.000779802	94.7729		1.94585	0.00230317	421.349
	0.595528	0.000802957	94.1825		1.96522	0.00236525	419.33
	0.601395	0.000826479	93.5932		1.98458	0.00242822	417.316
	0.607263	0.000850368	93.0053		2.00394	0.00249208	415.304
	0.613131	0.000874627	92.4185		2.02331	0.00255685	413.295
	0.618998	0.000899259	91.833		2.04267	0.00262253	411.29
	0.624866	0.000924266	91.2487		2.06203	0.00268912	409.288
	0.630734	0.000949651	90.6657		2.08139	0.00275662	407.29
	0.636602	0.000975415	90.0839		2.10076	0.00282505	405.294
	0.642469	0.00100156	89.5034		2.12012	0.0028944	403.302
	0.648337	0.00102809	88.9241		2.13948	0.00296468	401.313
	0.654205	0.00105501	88.3461		2.15885	0.0030359	399.328
	0.660073	0.00108232	87.7694		2.17821	0.00310805	397.345
	0.66594	0.00111002	87.1939		2.19757	0.00318115	395.366
	0.671808	0.00113811	86.6196		2.21693	0.00325519	393.39
	0.677676	0.00116661	86.0467		2.2363	0.00333019	391.418
	0.683544	0.0011955	85.475		2.25566	0.00340615	389.449
	0.689412	0.0012248	84.9045		2.27502	0.00348307	387.483
	0.695279	0.0012545	84.3354		2.29439	0.00356096	385.52
	0.701147	0.00128461	83.7675		2.31375	0.00363982	383.561
	0.707015	0.00131513	83.2009		2.33311	0.00371966	381.605
	0.712883	0.00134607	82.6356		2.35248	0.00380048	379.653
	0.718751	0.00137742	82.0715		2.37184	0.00388229	377.704
	0.724619	0.00140919	81.5088		2.3912	0.00396509	375.758
	0.730487	0.00144138	80.9473		2.41057	0.00404889	373.815
	0.736355	0.001474	80.3872		2.42993	0.00413369	371.876
	0.742222	0.00150705	79.8283		2.44929	0.0042195	369.94
	0.74809	0.00154053	79.2708		2.46866	0.00430632	368.008
	0.753958	0.00157444	78.7145		2.48802	0.00439417	366.079
	0.759826	0.00160879	78.1596		2.50738	0.00448304	364.153
	0.765694	0.00164359	77.6059		2.52675	0.00457293	362.231
	0.771562	0.00167882	77.0536		2.54611	0.00466387	360.312
	0.77743	0.0017145	76.5026		2.56547	0.00475584	358.397
	0.783298	0.00175064	75.9529		2.58484	0.00484886	356.484
	0.789166	0.00178722	75.4046		2.6042	0.00494293	354.576
	0.795034	0.00182427	74.8575		2.62356	0.00503806	352.67
	0.800902	0.00186177	74.3118		2.64293	0.00513425	350.769
	0.80677	0.00189974	73.7674		2.66229	0.00523152	348.87
	0.812638	0.00193817	73.2244		2.68166	0.00532985	346.975
	0.818506	0.00197707	72.6827		2.70102	0.00542927	345.084
	0.824374	0.00201645	72.1423		2.72038	0.00552978	343.196
	0.830243	0.00205631	71.6033		2.73975	0.00563137	341.311
	0.836111	0.00209664	71.0656		2.75911	0.00573407	339.43
	0.841979	0.00213746	70.5293		2.77847	0.00583787	337.552
	0.847847	0.00217877	69.9944		2.79784	0.00594278	335.678
	0.853715	0.00222058	69.4608		2.8172	0.00604881	333.807
	0.859583	0.00226287	68.9285		2.83657	0.00615596	331.94
	0.865451	0.00230567	68.3977		2.85593	0.00626425	330.076
	0.87132	0.00234897	67.8682		2.87529	0.00637366	328.216
	0.877188	0.00239278	67.34		2.89466	0.00648423	326.359
	0.883056	0.0024371	66.8133		2.91402	0.00659594	324.505
	0.888924	0.00248193	66.2879		2.93339	0.0067088	322.656
	0.894792	0.00252729	65.7639		2.95275	0.00682283	320.809
	0.900661	0.00257317	65.2413		2.97211	0.00693803	318.967
	0.906529	0.00261957	64.7201		2.99148	0.0070544	317.128
	0.912397	0.00266651	64.2003		3.01084	0.00717196	315.292
	0.918266	0.00271399	63.6819		3.03021	0.0072907	313.46
	0.924134	0.002762	63.1649		3.04957	0.00741065	311.631
	0.930002	0.00281057	62.6493		3.06893	0.00753179	309.806
	0.93587	0.00285968	62.1351		3.0883	0.00765415	307.985
	0.941739	0.00290934	61.6223		3.10766	0.00777772	306.167
	0.947607	0.00295957	61.1109		3.12703	0.00790252	304.353
	0.953476	0.00301036	60.601		3.14639	0.00802855	302.542
	0.959344	0.00306171	60.0925		3.16576	0.00815582	300.735
	0.965212	0.00311365	59.5854		3.18512	0.00828434	298.932
	0.971081	0.00316615	59.0797		3.20449	0.00841412	297.132
	0.976949	0.00321925	58.5755		3.22385	0.00854515	295.336
	0.982818	0.00327293	58.0728		3.24321	0.00867746	293.544
	0.988686	0.0033272	57.5714		3.26258	0.00881104	291.755
	0.994555	0.00338207	57.0716		3.28194	0.00894591	289.969

## Sheet: Fig. 2
Panel B
	VFM						HFM
Legend	Figure error		Figure correction profile			Legend	Figure error		Figure correction profile
Axis label	Position	Figure error	Position	Thickness		Axis label	Position	Figure error	Position	Thickness
Unit	mm	nm	mm	μm		Unit	mm	nm	mm	μm
	1.25141	37.3991	2.74596	1.04461e-06			-4.2583	37.3286	-7.25327	6.62368e-06
	1.24554	97.2688	2.7401	6.99135e-06			-4.25244	40.3048	-7.24741	1.4993e-05
	1.23968	70.2679	2.73424	1.82467e-05			-4.24657	44.8183	-7.24155	2.30257e-05
	1.23382	58.9953	2.72838	3.62765e-05			-4.24071	35.6482	-7.23568	2.92691e-05
	1.22796	48.0767	2.72252	6.23128e-05			-4.23485	28.337	-7.22982	3.32177e-05
	1.2221	38.8278	2.71666	9.58523e-05			-4.22899	22.8238	-7.22396	3.53128e-05
	1.21624	30.3813	2.71079	0.000134331			-4.22313	17.1343	-7.2181	3.66058e-05
	1.21038	23.209	2.70493	0.000174042			-4.21727	12.8688	-7.21224	3.8226e-05
	1.20451	17.4173	2.69907	0.000211491			-4.21141	11.0013	-7.20638	4.09254e-05
	1.19865	13.2514	2.69321	0.000244428			-4.20554	7.17446	-7.20052	4.49018e-05
	1.19279	9.57342	2.68735	0.000272185			-4.19968	-1.36892	-7.19466	4.98733e-05
	1.18693	7.41111	2.68149	0.000295363			-4.19382	-2.45234	-7.1888	5.5262e-05
	1.18107	6.26113	2.67563	0.000315158			-4.18796	-1.88575	-7.18294	6.04007e-05
	1.17521	5.88094	2.66977	0.00033274			-4.1821	-3.20905	-7.17707	6.47026e-05
	1.16935	5.67123	2.66391	0.000348991			-4.17624	-10.6753	-7.17121	6.77421e-05
	1.16349	5.95442	2.65805	0.000364614			-4.17038	-9.63806	-7.16535	6.92972e-05
	1.15762	6.36569	2.65218	0.00038036			-4.16451	-10.2385	-7.15949	6.94833e-05
	1.15176	5.93991	2.64632	0.000397107			-4.15865	-12.7637	-7.15363	6.89676e-05
	1.1459	5.76442	2.64046	0.000415717			-4.15279	-12.8389	-7.14777	6.90417e-05
	1.14004	5.43911	2.6346	0.000436778			-4.14693	-10.8989	-7.14191	7.13466e-05
	1.13418	4.98121	2.62874	0.000460494			-4.14107	-10.962	-7.13605	7.73135e-05
	1.12832	4.65132	2.62288	0.000486896			-4.13521	-4.20891	-7.13019	8.75906e-05
	1.12246	4.24025	2.61702	0.000516276			-4.12935	-2.99889	-7.12433	0.000101693
	1.11659	4.05181	2.61116	0.000549567			-4.12349	-0.947955	-7.11846	0.000117983
	1.11073	3.96349	2.6053	0.000588481			-4.11762	2.39615	-7.1126	0.000134028
	1.10487	4.07878	2.59944	0.000635276			-4.11176	4.27629	-7.10674	0.000147304
	1.09901	3.87483	2.59357	0.000692126			-4.1059	6.01446	-7.10088	0.000156049
	1.09315	3.79408	2.58771	0.000760294			-4.10004	6.47998	-7.09502	0.000159967
	1.08729	3.91353	2.58185	0.000839476			-4.09418	11.9872	-7.08916	0.000160407
	1.08143	3.75344	2.57599	0.000927649			-4.08832	16.9871	-7.0833	0.000159874
	1.07556	3.29492	2.57013	0.00102153			-4.08246	21.1318	-7.07744	0.000161067
	1.0697	3.26694	2.56427	0.00111745			-4.07659	22.873	-7.07158	0.000165956
	1.06384	3.35464	2.55841	0.00121238			-4.07073	26.2204	-7.06572	0.000175297
	1.05798	3.45181	2.55255	0.00130459			-4.06487	29.1734	-7.05985	0.000188649
	1.05212	2.99986	2.54669	0.00139408			-4.05901	27.5399	-7.05399	0.000204687
	1.04626	2.76209	2.54083	0.0014826			-4.05315	30.0173	-7.04813	0.00022166
	1.0404	2.52761	2.53496	0.00157342			-4.04729	38.1277	-7.04227	0.00023787
	1.03453	2.25935	2.5291	0.00167094			-4.04143	39.4335	-7.03641	0.000252054
	1.02867	2.17238	2.52324	0.00178026			-4.03556	41.6148	-7.03055	0.000263667
	1.02281	2.29902	2.51738	0.00190671			-4.0297	39.6443	-7.02469	0.000273046
	1.01695	1.9583	2.51152	0.00205537			-4.02384	40.8019	-7.01883	0.000281439
	1.01109	1.42589	2.50566	0.00223045			-4.01798	44.522	-7.01297	0.000290793
	1.00523	1.55139	2.4998	0.00243463			-4.01212	40.5331	-7.00711	0.000303305
	0.999366	1.19258	2.49394	0.00266837			-4.00626	42.2291	-7.00124	0.000320857
	0.993505	1.47721	2.48808	0.00292943			-4.0004	42.1042	-6.99538	0.000344595
	0.987644	1.33249	2.48222	0.00321277			-3.99453	40.2279	-6.98952	0.000374799
	0.981782	1.51199	2.47635	0.00351111			-3.98867	40.5662	-6.98366	0.000411105
	0.975921	1.81249	2.47049	0.00381621			-3.98281	43.1105	-6.9778	0.000452962
	0.970059	1.91762	2.46463	0.00412047			-3.97695	44.86	-6.97194	0.000500102
	0.964198	1.74577	2.45877	0.00441847			-3.97109	42.1445	-6.96608	0.000552867
	0.958337	1.84145	2.45291	0.00470794			-3.96523	42.2001	-6.96022	0.000612356
	0.952475	1.61844	2.44705	0.00498995			-3.95937	43.4266	-6.95436	0.0006804
	0.946614	1.53414	2.44119	0.00526827			-3.9535	41.4055	-6.9485	0.000759396
	0.940752	1.15873	2.43533	0.00554826			-3.94764	33.7973	-6.94263	0.00085201
	0.934891	1.27127	2.42947	0.00583553			-3.94178	35.0136	-6.93677	0.000962161
	0.92903	0.859072	2.42361	0.00613494			-3.93592	35.9831	-6.93091	0.00109466
	0.923168	0.448828	2.41774	0.00645018			-3.93006	35.3487	-6.92505	0.00125141
	0.917307	0.462798	2.41188	0.00678357			-3.9242	36.0329	-6.91919	0.00143357
	0.911446	0.366446	2.40602	0.00713622			-3.91834	35.6265	-6.91333	0.00164162
	0.905584	-0.0965034	2.40016	0.00750819			-3.91248	31.0417	-6.90747	0.00187555
	0.899723	-0.0517177	2.3943	0.0078989			-3.90661	34.7944	-6.90161	0.00213514
	0.893861	-0.207871	2.38844	0.00830793			-3.90075	30.8897	-6.89575	0.00242028
	0.888	0.143994	2.38258	0.00873601			-3.89489	30.4082	-6.88989	0.00273124
	0.882139	0.00806453	2.37672	0.00918575			-3.88903	31.6975	-6.88402	0.00306885
	0.876277	-0.141654	2.37086	0.00966161			-3.88317	32.5483	-6.87816	0.00343614
	0.870416	0.0383243	2.365	0.010169			-3.87731	31.8386	-6.8723	0.0038363
	0.864554	-0.204458	2.35913	0.0107125			-3.87145	30.5686	-6.86644	0.00427042
	0.858693	-0.204819	2.35327	0.0112942			-3.86558	33.7046	-6.86058	0.00473829
	0.852832	-0.132594	2.34741	0.0119125			-3.85972	32.088	-6.85472	0.00523826
	0.84697	-0.105485	2.34155	0.0125628			-3.85386	30.633	-6.84886	0.00576743
	0.841109	0.0283729	2.33569	0.0132394			-3.848	30.0701	-6.843	0.0063222
	0.835247	0.090291	2.32983	0.0139376			-3.84214	29.4513	-6.83714	0.00689911
	0.829386	0.171151	2.32397	0.0146566			-3.83628	28.3851	-6.83128	0.00749565
	0.823525	0.266111	2.31811	0.0154015			-3.83042	27.4369	-6.82541	0.00811082
	0.817663	0.431165	2.31225	0.0161837			-3.82455	27.198	-6.81955	0.00874542
	0.811802	0.174313	2.30639	0.017021			-3.81869	26.9988	-6.81369	0.00940191
	0.805941	0.0733047	2.30052	0.0179359			-3.81283	28.2482	-6.80783	0.0100841
	0.800079	-0.0508435	2.29466	0.0189537			-3.80697	28.0674	-6.80197	0.0107962
	0.794218	-0.237999	2.2888	0.0201002			-3.80111	25.4212	-6.79611	0.0115423
	0.788356	-0.449796	2.28294	0.0213996			-3.79525	25.7631	-6.79025	0.0123251
	0.782495	-0.813167	2.27708	0.022872			-3.78939	25.2921	-6.78439	0.0131457
	0.776634	-0.77668	2.27122	0.0245309			-3.78352	25.1128	-6.77853	0.0140033
	0.770772	-0.76307	2.26536	0.0263816			-3.77766	25.4341	-6.77267	0.014896
	0.764911	-0.699352	2.2595	0.0284194			-3.7718	26.0383	-6.7668	0.0158212
	0.759049	-0.277752	2.25364	0.0306289			-3.76594	26.682	-6.76094	0.0167765
	0.753188	-0.112472	2.24778	0.0329852			-3.76008	27.1476	-6.75508	0.0177594
	0.747327	-0.165441	2.24191	0.0354568			-3.75422	27.2787	-6.74922	0.0187679
	0.741465	-0.381229	2.23605	0.0380105			-3.74836	27.4926	-6.74336	0.0198002
	0.735604	-0.339154	2.23019	0.0406165			-3.74249	27.859	-6.7375	0.0208548
	0.729743	-0.218697	2.22433	0.0432527			-3.73663	27.9864	-6.73164	0.02193
	0.723881	-0.347234	2.21847	0.0459082			-3.73077	27.9009	-6.72578	0.0230265
	0.71802	-0.373772	2.21261	0.0485842			-3.72491	27.5328	-6.71992	0.024144
	0.712158	-0.469206	2.20675	0.0512934			-3.71905	26.7431	-6.71406	0.0252792
	0.706297	0.0217982	2.20089	0.0540587			-3.71319	26.4709	-6.70819	0.0264287
	0.700436	-0.150214	2.19503	0.0569099			-3.70733	25.664	-6.70233	0.0275887
	0.694574	0.270149	2.18917	0.059882			-3.70147	24.6701	-6.69647	0.0287553
	0.688713	0.337778	2.1833	0.0630118			-3.6956	24.2981	-6.69061	0.0299263
	0.682851	0.473037	2.17744	0.0663365			-3.68974	23.6696	-6.68475	0.031103
	0.67699	0.626594	2.17158	0.0698919			-3.68388	23.115	-6.67889	0.0322823
	0.671129	0.65341	2.16572	0.0737123			-3.67802	22.4342	-6.67303	0.033461
	0.665267	0.338836	2.15986	0.077831			-3.67216	22.0361	-6.66717	0.0346354
	0.659406	0.45101	2.154	0.0822811			-3.6663	21.5118	-6.66131	0.0358018
	0.653545	0.618664	2.14814	0.0870956			-3.66044	21.4266	-6.65545	0.0369566
	0.647683	0.470503	2.14228	0.0923076			-3.65457	21.4152	-6.64958	0.0380971
	0.641822	0.496252	2.13642	0.0979485			-3.64871	21.4255	-6.64372	0.039221
	0.63596	0.481112	2.13056	0.104047			-3.64285	21.1094	-6.63786	0.0403267
	0.630099	0.375505	2.12469	0.110626			-3.63699	20.9105	-6.632	0.041413
	0.624238	0.416843	2.11883	0.117707			-3.63113	20.5506	-6.62614	0.0424791
	0.618376	0.303267	2.11297	0.125301			-3.62527	20.3252	-6.62028	0.0435241
	0.612515	0.446082	2.10711	0.133422			-3.61941	20.0256	-6.61442	0.0445472
	0.606653	0.421608	2.10125	0.142078			-3.61354	19.7475	-6.60856	0.0455465
	0.600792	0.710679	2.09539	0.151287			-3.60768	19.343	-6.6027	0.0465193
	0.594931	0.741702	2.08953	0.161072			-3.60182	18.8208	-6.59684	0.0474612
	0.589069	0.943275	2.08367	0.171472			-3.59596	18.4678	-6.59097	0.0483661
	0.583208	0.795939	2.07781	0.182537			-3.5901	17.8318	-6.58511	0.0492273
	0.577347	0.597776	2.07195	0.194331			-3.58424	17.3563	-6.57925	0.0500373
	0.571485	0.83819	2.06608	0.20693			-3.57838	16.9456	-6.57339	0.0507898
	0.565624	0.406218	2.06022	0.220411			-3.57251	16.6606	-6.56753	0.0514808
	0.559762	0.669663	2.05436	0.234849			-3.56665	16.6577	-6.56167	0.0521091
	0.553901	0.543606	2.0485	0.250312			-3.56079	16.3544	-6.55581	0.0526756
	0.54804	0.717397	2.04264	0.266853			-3.55493	16.3332	-6.54995	0.0531844
	0.542178	0.506158	2.03678	0.284509			-3.54907	16.3941	-6.54409	0.0536416
	0.536317	0.729655	2.03092	0.303298			-3.54321	16.2153	-6.53823	0.0540542
	0.530455	0.85952	2.02506	0.323219			-3.53735	16.3273	-6.53236	0.0544308
	0.524594	0.880512	2.0192	0.344255			-3.53149	16.3386	-6.5265	0.0547764
	0.518733	0.907836	2.01334	0.36638			-3.52562	16.3102	-6.52064	0.0550939
	0.512871	0.821839	2.00747	0.389558			-3.51976	16.7291	-6.51478	0.055384
	0.50701	0.937723	2.00161	0.41376			-3.5139	16.595	-6.50892	0.0556454
	0.501148	0.796593	1.99575	0.438959			-3.50804	17.3256	-6.50306	0.0558761
	0.495287	0.765795	1.98989	0.465144			-3.50218	16.9465	-6.4972	0.0560744
	0.489426	0.725592	1.98403	0.492314			-3.49632	16.7364	-6.49134	0.0562407
	0.483564	0.504047	1.97817	0.520483			-3.49046	16.7037	-6.48548	0.0563791
	0.477703	0.477143	1.97231	0.549677			-3.48459	16.866	-6.47962	0.0564974
	0.471842	0.8208	1.96645	0.579927			-3.47873	16.7622	-6.47375	0.0566009
	0.46598	0.806381	1.96059	0.611269			-3.47287	16.8707	-6.46789	0.0566947
	0.460119	1.02725	1.95473	0.643738			-3.46701	17.0435	-6.46203	0.056783
	0.454257	0.902584	1.94886	0.677364			-3.46115	18.594	-6.45617	0.0568683
	0.448396	0.877858	1.943	0.712169			-3.45529	23.4269	-6.45031	0.0569517
	0.442535	0.963643	1.93714	0.748167			-3.44943	28.2285	-6.44445	0.0570332
	0.436673	0.874783	1.93128	0.785362			-3.44356	20.8482	-6.43859	0.0571119
	0.430812	1.0219	1.92542	0.82375			-3.4377	15.1499	-6.43273	0.0571868
	0.42495	0.945858	1.91956	0.86332			-3.43184	14.9692	-6.42687	0.0572575
	0.419089	1.04854	1.9137	0.904057			-3.42598	14.8266	-6.42101	0.0573249
	0.413228	0.775107	1.90784	0.945942			-3.42012	16.2007	-6.41514	0.0573912
	0.407366	0.449131	1.90198	0.988953			-3.41426	13.9251	-6.40928	0.0574604
	0.401505	0.863846	1.89612	1.03306			-3.4084	12.3138	-6.40342	0.0575397
	0.395644	0.959896	1.89025	1.07823			-3.40253	11.5929	-6.39756	0.0576323
	0.389782	0.956443	1.88439	1.12443			-3.39667	12.2146	-6.3917	0.0577398
	0.383921	0.646456	1.87853	1.17162			-3.39081	11.9871	-6.38584	0.0578619
	0.378059	0.814404	1.87267	1.21974			-3.38495	10.7365	-6.37998	0.0579969
	0.372198	0.774861	1.86681	1.26877			-3.37909	10.437	-6.37412	0.058142
	0.366337	0.981759	1.86095	1.31868			-3.37323	10.8191	-6.36826	0.0582945
	0.360475	0.514809	1.85509	1.36945			-3.36737	10.2756	-6.3624	0.0584521
	0.354614	0.428042	1.84923	1.42108			-3.3615	9.94	-6.35653	0.058613
	0.348752	0.583915	1.84337	1.47356			-3.35564	9.46998	-6.35067	0.0587757
	0.342891	0.67092	1.83751	1.52691			-3.34978	9.53343	-6.34481	0.058939
	0.33703	0.455812	1.83164	1.58113			-3.34392	8.99851	-6.33895	0.0591013
	0.331168	0.583782	1.82578	1.63621			-3.33806	8.85622	-6.33309	0.0592605
	0.325307	0.551934	1.81992	1.69212			-3.3322	8.71805	-6.32723	0.0594136
	0.319446	0.335721	1.81406	1.74878			-3.32634	9.00055	-6.32137	0.0595575
	0.313584	0.467224	1.8082	1.8061			-3.32048	8.88233	-6.31551	0.0596892
	0.307723	0.591365	1.80234	1.86392			-3.31461	8.13664	-6.30965	0.0598062
	0.301861	0.431328	1.79648	1.92208			-3.30875	8.01467	-6.30379	0.0599071
	0.296	0.301716	1.79062	1.98033			-3.30289	7.92946	-6.29792	0.0599918
	0.290139	0.212707	1.78476	2.03846			-3.29703	8.04749	-6.29206	0.0600619
	0.284277	0.339717	1.7789	2.09618			-3.29117	7.94492	-6.2862	0.0601201
	0.278416	0.318904	1.77303	2.15325			-3.28531	7.65162	-6.28034	0.0601707
	0.272554	0.282174	1.76717	2.20941			-3.27945	7.84572	-6.27448	0.0602186
	0.266693	0.265743	1.76131	2.26442			-3.27358	7.70285	-6.26862	0.0602689
	0.260832	0.253635	1.75545	2.31811			-3.26772	7.53122	-6.26276	0.0603257
	0.25497	0.447297	1.74959	2.37031			-3.26186	7.86448	-6.2569	0.0603919
	0.249109	0.32627	1.74373	2.42093			-3.256	8.85975	-6.25104	0.0604687
	0.243248	0.544249	1.73787	2.46991			-3.25014	8.16167	-6.24518	0.0605561
	0.237386	0.398104	1.73201	2.51726			-3.24428	7.33661	-6.23931	0.0606533
	0.231525	0.750246	1.72615	2.563			-3.23842	7.38032	-6.23345	0.0607594
	0.225663	0.558322	1.72029	2.6072			-3.23255	7.38987	-6.22759	0.060874
	0.219802	0.597742	1.71442	2.64995			-3.22669	7.5392	-6.22173	0.0609973
	0.213941	0.756765	1.70856	2.69135			-3.22083	7.32766	-6.21587	0.0611301
	0.208079	0.66271	1.7027	2.73152			-3.21497	7.63958	-6.21001	0.0612745
	0.202218	0.412551	1.69684	2.77054			-3.20911	7.18865	-6.20415	0.0614333
	0.196356	0.181529	1.69098	2.8085			-3.20325	7.43392	-6.19829	0.06161
	0.190495	0.179666	1.68512	2.84545			-3.19739	7.49747	-6.19243	0.061808
	0.184634	0.390836	1.67926	2.88142			-3.19152	7.80161	-6.18657	0.0620297
	0.178772	-0.149124	1.6734	2.91644			-3.18566	7.53268	-6.1807	0.0622764
	0.172911	0.0744001	1.66754	2.95049			-3.1798	7.18044	-6.17484	0.0625472
	0.167049	-0.0593296	1.66168	2.98354			-3.17394	6.90595	-6.16898	0.062839
	0.161188	0.251086	1.65581	3.01556			-3.16808	6.74367	-6.16312	0.0631475
	0.155327	0.380647	1.64995	3.04652			-3.16222	6.25416	-6.15726	0.0634673
	0.149465	0.478418	1.64409	3.07636			-3.15636	5.7613	-6.1514	0.0637933
	0.143604	0.667366	1.63823	3.10506			-3.15049	5.58495	-6.14554	0.064121
	0.137743	0.783427	1.63237	3.13257			-3.14463	4.90093	-6.13968	0.0644468
	0.131881	0.888664	1.62651	3.15887			-3.13877	4.42343	-6.13382	0.064768
	0.12602	0.940762	1.62065	3.18396			-3.13291	4.1679	-6.12796	0.0650825
	0.120158	0.91479	1.61479	3.20783			-3.12705	3.56047	-6.12209	0.0653892
	0.114297	0.724926	1.60893	3.2305			-3.12119	3.31535	-6.11623	0.0656879
	0.108436	0.398404	1.60307	3.25198			-3.11533	2.83055	-6.11037	0.0659796
	0.102574	0.0668244	1.5972	3.27228			-3.10947	2.35377	-6.10451	0.0662666
	0.0967129	0.305347	1.59134	3.2914			-3.1036	2.4255	-6.09865	0.0665522
	0.0908515	0.175758	1.58548	3.30934			-3.09774	2.23429	-6.09279	0.0668412
	0.0849901	0.183621	1.57962	3.32607			-3.09188	2.06585	-6.08693	0.0671394
	0.0791287	0.00822878	1.57376	3.34156			-3.08602	2.21377	-6.08107	0.0674542
	0.0732673	-0.253655	1.5679	3.35576			-3.08016	2.171	-6.07521	0.0677939
	0.0674059	-0.600948	1.56204	3.36861			-3.0743	2.02828	-6.06935	0.0681672
	0.0615446	-0.823835	1.55618	3.38004			-3.06844	2.08168	-6.06348	0.0685823
	0.0556832	-0.416794	1.55032	3.38999			-3.06257	2.22682	-6.05762	0.0690459
	0.0498218	-0.953016	1.54446	3.3984			-3.05671	2.18133	-6.05176	0.069563
	0.0439604	-0.674554	1.53859	3.40521			-3.05085	2.12545	-6.0459	0.0701361
	0.038099	-0.415327	1.53273	3.41038			-3.04499	2.05068	-6.04004	0.0707657
	0.0322376	-0.504806	1.52687	3.4139			-3.03913	2.49461	-6.03418	0.0714507
	0.0263762	-0.394021	1.52101	3.41576			-3.03327	2.50143	-6.02832	0.0721892
	0.0205149	-0.168928	1.51515	3.41595			-3.02741	2.5148	-6.02246	0.0729791
	0.0146535	0.162786	1.50929	3.41451			-3.02154	2.84204	-6.0166	0.0738181
	0.00879208	0.289014	1.50343	3.41147			-3.01568	2.58734	-6.01074	0.0747043
	0.00293069	0.53256	1.49757	3.40685			-3.00982	2.75944	-6.00487	0.0756351
	-0.00293069	0.320378	1.49171	3.40069			-3.00396	2.6434	-5.99901	0.0766077
	-0.00879208	0.253577	1.48585	3.39303			-2.9981	2.80556	-5.99315	0.0776182
	-0.0146535	0.0548114	1.47998	3.38388			-2.99224	2.80687	-5.98729	0.0786626
	-0.0205149	-0.170583	1.47412	3.37325			-2.98638	2.95886	-5.98143	0.079736
	-0.0263762	-0.0737442	1.46826	3.36117			-2.98051	3.24599	-5.97557	0.080834
	-0.0322376	-0.036411	1.4624	3.34761			-2.97465	3.32854	-5.96971	0.0819527
	-0.038099	0.0902204	1.45654	3.33258			-2.96879	3.56615	-5.96385	0.0830896
	-0.0439604	0.107047	1.45068	3.31608			-2.96293	3.59751	-5.95799	0.084244
	-0.0498218	0.145462	1.44482	3.29809			-2.95707	3.9441	-5.95213	0.0854168
	-0.0556832	0.197695	1.43896	3.27861			-2.95121	3.92416	-5.94626	0.086611
	-0.0615446	0.28206	1.4331	3.25764			-2.94535	3.6382	-5.9404	0.0878304
	-0.0674059	0.295098	1.42724	3.23519			-2.93949	3.51548	-5.93454	0.0890799
	-0.0732673	0.46385	1.42137	3.21127			-2.93362	3.497	-5.92868	0.0903647
	-0.0791287	0.676148	1.41551	3.1859			-2.92776	2.90884	-5.92282	0.0916896
	-0.0849901	0.889397	1.40965	3.15909			-2.9219	2.68228	-5.91696	0.0930586
	-0.0908515	0.800071	1.40379	3.13088			-2.91604	2.27349	-5.9111	0.094474
	-0.0967129	0.530815	1.39793	3.1013			-2.91018	1.61698	-5.90524	0.0959362
	-0.102574	0.482587	1.39207	3.07039			-2.90432	1.35975	-5.89938	0.0974443
	-0.108436	0.43882	1.38621	3.03816			-2.89846	0.760637	-5.89352	0.0989959
	-0.114297	0.156843	1.38035	3.00467			-2.89259	0.00799955	-5.88765	0.100588
	-0.120158	0.150665	1.37449	2.96994			-2.88673	-0.408368	-5.88179	0.102219
	-0.12602	0.255883	1.36863	2.934			-2.88087	-0.887353	-5.87593	0.103884
	-0.131881	0.482039	1.36276	2.89688			-2.87501	-1.33721	-5.87007	0.105584
	-0.137743	0.473373	1.3569	2.85859			-2.86915	-1.5537	-5.86421	0.107315
	-0.143604	0.561221	1.35104	2.81914			-2.86329	-1.84487	-5.85835	0.109076
	-0.149465	0.546367	1.34518	2.77855			-2.85743	-1.92163	-5.85249	0.110865
	-0.155327	0.734046	1.33932	2.73683			-2.85156	-2.11339	-5.84663	0.112681
	-0.161188	0.629313	1.33346	2.69397			-2.8457	-2.23679	-5.84077	0.114522
	-0.167049	0.798316	1.3276	2.64999			-2.83984	-2.20013	-5.83491	0.116389
	-0.172911	0.554756	1.32174	2.60492			-2.83398	-2.11282	-5.82904	0.118281
	-0.178772	1.08229	1.31588	2.55878			-2.82812	-2.37186	-5.82318	0.120199
	-0.184634	1.28583	1.31002	2.51162			-2.82226	-2.36994	-5.81732	0.122145
	-0.190495	1.11398	1.30415	2.46353			-2.8164	-2.15884	-5.81146	0.124118
	-0.196356	0.671878	1.29829	2.41461			-2.81053	-2.26771	-5.8056	0.126118
	-0.202218	0.864857	1.29243	2.36501			-2.80467	-2.40809	-5.79974	0.128144
	-0.208079	0.823931	1.28657	2.31493			-2.79881	-2.35916	-5.79388	0.130194
	-0.213941	0.880374	1.28071	2.26457			-2.79295	-2.45843	-5.78802	0.132267
	-0.219802	0.678349	1.27485	2.21418			-2.78709	-2.42447	-5.78216	0.13436
	-0.225663	0.54042	1.26899	2.16404			-2.78123	-2.26348	-5.7763	0.13647
	-0.231525	0.710869	1.26313	2.1144			-2.77537	-2.43274	-5.77043	0.138595
	-0.237386	0.833843	1.25727	2.06552			-2.7695	-2.16453	-5.76457	0.140733
	-0.243248	0.89269	1.25141	2.01758			-2.76364	-2.26121	-5.75871	0.142883
	-0.249109	0.827262	1.24554	1.97081			-2.75778	-2.14288	-5.75285	0.145047
	-0.25497	0.855731	1.23968	1.9253			-2.75192	-1.92754	-5.74699	0.147228
	-0.260832	0.613526	1.23382	1.88114			-2.74606	-1.75481	-5.74113	0.14943
	-0.266693	0.93633	1.22796	1.83836			-2.7402	-1.10864	-5.73527	0.151656
	-0.272554	0.589816	1.2221	1.79692			-2.73434	-1.1254	-5.72941	0.153911
	-0.278416	0.200916	1.21624	1.75677			-2.72848	-0.961095	-5.72355	0.156197
	-0.284277	0.379163	1.21038	1.7178			-2.72261	-0.819942	-5.71769	0.158515
	-0.290139	0.516436	1.20452	1.67985			-2.71675	-0.67839	-5.71182	0.160863
	-0.296	0.335113	1.19866	1.6428			-2.71089	-0.364078	-5.70596	0.163238
	-0.301861	0.201184	1.1928	1.60648			-2.70503	-0.336033	-5.7001	0.165637
	-0.307723	0.158826	1.18693	1.57081			-2.69917	-0.37433	-5.69424	0.168057
	-0.313584	0.2957	1.18107	1.53571			-2.69331	-0.333518	-5.68838	0.170496
	-0.319446	0.177612	1.17521	1.50114			-2.68745	-0.428821	-5.68252	0.172954
	-0.325307	0.0487675	1.16935	1.46709			-2.68158	-0.684478	-5.67666	0.175432
	-0.331168	0.179463	1.16349	1.43357			-2.67572	-0.583197	-5.6708	0.177931
	-0.33703	0.413811	1.15763	1.40058			-2.66986	-0.771068	-5.66494	0.180452
	-0.342891	0.474155	1.15177	1.36816			-2.664	-1.30402	-5.65908	0.182994
	-0.348752	0.404643	1.14591	1.33631			-2.65814	-1.34716	-5.65321	0.185558
	-0.354614	0.614713	1.14005	1.30503			-2.65228	-1.57377	-5.64735	0.188139
	-0.360475	0.504888	1.13419	1.27434			-2.64642	-1.99673	-5.64149	0.190734
	-0.366337	0.275859	1.12832	1.2442			-2.64055	-2.17896	-5.63563	0.193342
	-0.372198	0.815414	1.12246	1.21462			-2.63469	-2.41857	-5.62977	0.19596
	-0.378059	0.436876	1.1166	1.18557			-2.62883	-2.58591	-5.62391	0.198588
	-0.383921	0.515087	1.11074	1.15703			-2.62297	-2.9667	-5.61805	0.201228
	-0.389782	0.502735	1.10488	1.12898			-2.61711	-3.1895	-5.61219	0.20388
	-0.395644	0.53091	1.09902	1.10142			-2.61125	-3.27706	-5.60633	0.20655
	-0.401505	0.808977	1.09316	1.07435			-2.60539	-3.52866	-5.60047	0.209239
	-0.407366	0.659148	1.0873	1.04778			-2.59952	-3.83366	-5.5946	0.211952
	-0.413228	0.812632	1.08144	1.0217			-2.59366	-3.84802	-5.58874	0.214693
	-0.419089	0.582936	1.07558	0.996119			-2.5878	-3.7552	-5.58288	0.217466
	-0.42495	0.631679	1.06971	0.971031			-2.58194	-3.67611	-5.57702	0.22027
	-0.430812	0.298457	1.06385	0.946426			-2.57608	-3.79135	-5.57116	0.223107
	-0.436673	0.323158	1.05799	0.922292			-2.57022	-3.62673	-5.5653	0.225975
	-0.442535	0.219318	1.05213	0.898618			-2.56436	-3.34073	-5.55944	0.228869
	-0.448396	0.0832045	1.04627	0.875396			-2.55849	-3.09907	-5.55358	0.231788
	-0.454257	0.193728	1.04041	0.85262			-2.55263	-3.21563	-5.54772	0.23473
	-0.460119	0.238364	1.03455	0.830288			-2.54677	-2.81599	-5.54186	0.237695
	-0.46598	0.191604	1.02869	0.808396			-2.54091	-2.64738	-5.53599	0.240685
	-0.471842	0.306254	1.02283	0.786943			-2.53505	-2.54734	-5.53013	0.243703
	-0.477703	0.408941	1.01697	0.765922			-2.52919	-2.204	-5.52427	0.24675
	-0.483564	0.256707	1.0111	0.745325			-2.52333	-1.96888	-5.51841	0.249829
	-0.489426	0.38067	1.00524	0.725142			-2.51747	-1.56893	-5.51255	0.252937
	-0.495287	0.398704	0.999383	0.70536			-2.5116	-1.47984	-5.50669	0.256073
	-0.501148	0.32007	0.993522	0.685971			-2.50574	-1.2663	-5.50083	0.259231
	-0.50701	0.232303	0.987661	0.666963			-2.49988	-1.02047	-5.49497	0.262409
	-0.512871	0.309907	0.9818	0.648331			-2.49402	-0.783603	-5.48911	0.265601
	-0.518733	0.405578	0.975939	0.630071			-2.48816	-0.176948	-5.48325	0.268807
	-0.524594	0.319823	0.970078	0.612179			-2.4823	-0.148288	-5.47738	0.272023
	-0.530455	0.235836	0.964217	0.594654			-2.47644	0.075543	-5.47152	0.275249
	-0.536317	0.336807	0.958356	0.57749			-2.47057	0.161949	-5.46566	0.278486
	-0.542178	0.588486	0.952495	0.560685			-2.46471	0.443671	-5.4598	0.281731
	-0.54804	0.139053	0.946634	0.544236			-2.45885	0.537174	-5.45394	0.284985
	-0.553901	0.180602	0.940773	0.528142			-2.45299	0.610511	-5.44808	0.288247
	-0.559762	0.617989	0.934912	0.512399			-2.44713	0.561391	-5.44222	0.291515
	-0.565624	0.608083	0.929051	0.497004			-2.44127	0.453179	-5.43636	0.29479
	-0.571485	0.742841	0.92319	0.481946			-2.43541	0.418914	-5.4305	0.298072
	-0.577347	0.744462	0.917329	0.467217			-2.42954	0.250256	-5.42464	0.301362
	-0.583208	0.59607	0.911468	0.452808			-2.42368	-0.0883624	-5.41877	0.304662
	-0.589069	0.393853	0.905607	0.438712			-2.41782	-0.391175	-5.41291	0.307976
	-0.594931	0.329668	0.899746	0.424929			-2.41196	-0.694678	-5.40705	0.311306
	-0.600792	0.308353	0.893885	0.411455			-2.4061	-1.06488	-5.40119	0.314656
	-0.606653	0.513062	0.888024	0.39829			-2.40024	-1.30197	-5.39533	0.318031
	-0.612515	0.309379	0.882163	0.385428			-2.39438	-1.0099	-5.38947	0.321432
	-0.618376	0.463188	0.876302	0.372867			-2.38851	-1.16385	-5.38361	0.32486
	-0.624238	0.60969	0.870441	0.360608			-2.38265	-1.25293	-5.37775	0.328316
	-0.630099	0.671103	0.86458	0.348653			-2.37679	-1.21509	-5.37189	0.331798
	-0.63596	0.647919	0.858719	0.337006			-2.37093	-1.23954	-5.36603	0.335301
	-0.641822	0.636302	0.852858	0.325668			-2.36507	-1.09544	-5.36016	0.338822
	-0.647683	0.375812	0.846997	0.314634			-2.35921	-1.32585	-5.3543	0.342359
	-0.653545	0.545339	0.841136	0.303895			-2.35335	-1.09066	-5.34844	0.345907
	-0.659406	0.162547	0.835275	0.293436			-2.34749	-1.1041	-5.34258	0.349468
	-0.665267	0.18464	0.829414	0.283243			-2.34162	-1.06921	-5.33672	0.35304
	-0.671129	0.142429	0.823553	0.273303			-2.33576	-0.88873	-5.33086	0.356627
	-0.67699	0.0711775	0.817692	0.26361			-2.3299	-0.930827	-5.325	0.360231
	-0.682851	0.284467	0.811831	0.254166			-2.32404	-0.974655	-5.31914	0.363854
	-0.688713	0.0521743	0.80597	0.244977			-2.31818	-0.922126	-5.31328	0.367497
	-0.694574	-0.0511985	0.800109	0.23605			-2.31232	-0.711685	-5.30742	0.37116
	-0.700436	-0.286114	0.794248	0.227391			-2.30646	-0.713122	-5.30155	0.374843
	-0.706297	-0.425975	0.788387	0.219			-2.30059	-0.575507	-5.29569	0.378544
	-0.712158	-0.461628	0.782526	0.210868			-2.29473	-0.472664	-5.28983	0.382259
	-0.71802	-0.401313	0.776665	0.202982			-2.28887	-0.144694	-5.28397	0.385988
	-0.723881	-0.0793253	0.770804	0.195328			-2.28301	-0.384189	-5.27811	0.389727
	-0.729743	-0.251897	0.764943	0.187899			-2.27715	-0.0284314	-5.27225	0.393473
	-0.735604	0.0381465	0.759082	0.180692			-2.27129	0.0910304	-5.26639	0.397223
	-0.741465	-0.0524079	0.753221	0.173711			-2.26543	0.32655	-5.26053	0.400976
	-0.747327	0.155289	0.74736	0.166958			-2.25956	0.259801	-5.25467	0.404726
	-0.753188	0.165921	0.741499	0.160432			-2.2537	0.59362	-5.24881	0.408474
	-0.759049	0.179968	0.735638	0.154126			-2.24784	0.519923	-5.24294	0.412217
	-0.764911	0.424003	0.729777	0.148032			-2.24198	0.683902	-5.23708	0.415955
	-0.770772	0.533164	0.723916	0.142143			-2.23612	0.882789	-5.23122	0.419689
	-0.776634	0.27305	0.718055	0.136455			-2.23026	1.10942	-5.22536	0.423421
	-0.782495	0.192034	0.712194	0.130964			-2.2244	1.18811	-5.2195	0.427153
	-0.788356	-0.083451	0.706333	0.125669			-2.21853	1.34827	-5.21364	0.430886
	-0.794218	-0.0659187	0.700472	0.120573			-2.21267	1.52437	-5.20778	0.434623
	-0.800079	-0.16373	0.694611	0.115682			-2.20681	1.52997	-5.20192	0.438362
	-0.805941	0.20627	0.68875	0.111008			-2.20095	1.46692	-5.19606	0.442105
	-0.811802	0.287814	0.682889	0.106558			-2.19509	1.73425	-5.1902	0.445852
	-0.817663	0.237875	0.677028	0.102337			-2.18923	1.94976	-5.18433	0.449601
	-0.823525	0.622204	0.671167	0.0983389			-2.18337	1.8261	-5.17847	0.453352
	-0.829386	0.545368	0.665306	0.0945461			-2.1775	1.86506	-5.17261	0.457105
	-0.835247	0.581815	0.659445	0.0909359			-2.17164	2.18605	-5.16675	0.46086
	-0.841109	0.140519	0.653584	0.0874854			-2.16578	2.01546	-5.16089	0.464619
	-0.84697	0.230798	0.647723	0.0841766			-2.15992	1.91602	-5.15503	0.468386
	-0.852832	-0.14716	0.641862	0.0809989			-2.15406	1.55977	-5.14917	0.472163
	-0.858693	0.189908	0.636001	0.0779499			-2.1482	1.44858	-5.14331	0.475955
	-0.864554	-0.0100395	0.63014	0.0750342			-2.14234	0.988874	-5.13745	0.479766
	-0.870416	0.149237	0.624279	0.0722632			-2.13648	0.807388	-5.13159	0.483598
	-0.876277	0.424602	0.618418	0.0696527			-2.13061	0.692995	-5.12572	0.487452
	-0.882139	0.485943	0.612557	0.0672205			-2.12475	0.33493	-5.11986	0.491328
	-0.888	0.742433	0.606696	0.064981			-2.11889	-0.139615	-5.114	0.495224
	-0.893861	0.724797	0.600835	0.0629415			-2.11303	-0.636404	-5.10814	0.499141
	-0.899723	0.703044	0.594974	0.0610993			-2.10717	-0.710945	-5.10228	0.503076
	-0.905584	0.677558	0.589113	0.0594424			-2.10131	-0.888721	-5.09642	0.507029
	-0.911446	0.744395	0.583252	0.0579532			-2.09545	-1.10043	-5.09056	0.510999
	-0.917307	0.930028	0.577391	0.0566126			-2.08958	-0.94705	-5.0847	0.514985
	-0.923168	0.956517	0.57153	0.0554048			-2.08372	-1.2769	-5.07884	0.518984
	-0.92903	0.841633	0.565669	0.0543191			-2.07786	-1.43513	-5.07298	0.522995
	-0.934891	1.125	0.559808	0.0533502			-2.072	-1.59884	-5.06711	0.527015
	-0.940752	0.789375	0.553947	0.0524969			-2.06614	-1.40893	-5.06125	0.531039
	-0.946614	0.783165	0.548086	0.0517621			-2.06028	-1.28988	-5.05539	0.535065
	-0.952475	0.558794	0.542225	0.0511521			-2.05442	-1.65378	-5.04953	0.53909
	-0.958337	0.403648	0.536364	0.0506756			-2.04855	-1.45918	-5.04367	0.543112
	-0.964198	0.292	0.530503	0.0503415			-2.04269	-1.1515	-5.03781	0.547129
	-0.970059	0.432954	0.524642	0.0501556			-2.03683	-1.44422	-5.03195	0.551139
	-0.975921	0.357207	0.518781	0.0501184			-2.03097	-1.44167	-5.02609	0.555141
	-0.981782	0.743526	0.51292	0.0502233			-2.02511	-1.1669	-5.02023	0.559134
	-0.987644	0.852981	0.507059	0.0504583			-2.01925	-1.27205	-5.01437	0.563116
	-0.993505	1.10341	0.501198	0.0508094			-2.01339	-1.49875	-5.0085	0.56709
	-0.999366	0.816758	0.495337	0.0512646			-2.00752	-1.57597	-5.00264	0.571055
	-1.00523	0.906623	0.489476	0.0518176			-2.00166	-1.69506	-4.99678	0.575017
	-1.01109	0.477509	0.483615	0.0524684			-1.9958	-1.77925	-4.99092	0.578976
	-1.01695	0.817	0.477754	0.0532224			-1.98994	-2.14766	-4.98506	0.582937
	-1.02281	0.299008	0.471893	0.0540883			-1.98408	-2.28559	-4.9792	0.586902
	-1.02867	0.39376	0.466032	0.0550753			-1.97822	-2.34532	-4.97334	0.590874
	-1.03453	0.162268	0.460171	0.0561911			-1.97236	-2.47614	-4.96748	0.594854
	-1.0404	0.709461	0.45431	0.0574406			-1.96649	-2.76601	-4.96162	0.598842
	-1.04626	0.678867	0.448449	0.058824			-1.96063	-2.92873	-4.95576	0.602841
	-1.05212	1.13192	0.442588	0.0603363			-1.95477	-3.02493	-4.94989	0.606849
	-1.05798	1.17312	0.436727	0.0619665			-1.94891	-3.21813	-4.94403	0.610868
	-1.06384	1.47251	0.430866	0.0637			-1.94305	-3.61132	-4.93817	0.614897
	-1.0697	1.40421	0.425005	0.0655212			-1.93719	-3.85982	-4.93231	0.618934
	-1.07556	1.63825	0.419144	0.0674181			-1.93133	-4.13379	-4.92645	0.622977
	-1.08143	1.85316	0.413283	0.0693859			-1.92547	-4.5025	-4.92059	0.627024
	-1.08729	1.73615	0.407422	0.0714277			-1.9196	-4.89186	-4.91473	0.631072
	-1.09315	1.47891	0.401561	0.0735528			-1.91374	-4.95516	-4.90887	0.63512
	-1.09901	1.59491	0.3957	0.0757717			-1.90788	-5.35949	-4.90301	0.639167
	-1.10487	1.11906	0.389839	0.0780917			-1.90202	-5.45113	-4.89715	0.643213
	-1.11073	1.26063	0.383978	0.0805136			-1.89616	-5.65438	-4.89128	0.647258
	-1.11659	1.24586	0.378117	0.0830315			-1.8903	-5.39065	-4.88542	0.651302
	-1.12246	1.46647	0.372256	0.0856346			-1.88444	-5.28648	-4.87956	0.655346
	-1.12832	1.87059	0.366395	0.0883109			-1.87857	-5.18732	-4.8737	0.65939
	-1.13418	2.11933	0.360534	0.0910497			-1.87271	-4.76667	-4.86784	0.663435
	-1.14004	2.44784	0.354673	0.0938441			-1.86685	-4.23413	-4.86198	0.667481
	-1.1459	2.74338	0.348812	0.0966918			-1.86099	-3.56123	-4.85612	0.67153
	-1.15176	3.13671	0.342951	0.0995871			-1.85513	-2.91119	-4.85026	0.675583
	-1.15762	2.97583	0.33709	0.102533			-1.84927	-2.44093	-4.8444	0.67964
	-1.16349	3.06123	0.331229	0.105541			-1.84341	-1.55124	-4.83854	0.6837
	-1.16935	2.57565	0.325368	0.108623			-1.83754	-0.934955	-4.83267	0.68776
	-1.17521	2.83272	0.319507	0.111789			-1.83168	-0.345012	-4.82681	0.691816
	-1.18107	2.73686	0.313646	0.115045			-1.82582	-0.175127	-4.82095	0.695865
	-1.18693	2.9146	0.307785	0.118387			-1.81996	0.272488	-4.81509	0.699904
	-1.19279	2.87917	0.301924	0.12181			-1.8141	0.767924	-4.80923	0.70393
	-1.19865	3.03967	0.296063	0.125305			-1.80824	0.592606	-4.80337	0.707943
	-1.20451	3.6921	0.290202	0.128863			-1.80238	0.554943	-4.79751	0.711944
	-1.21038	3.88005	0.284341	0.132477			-1.79651	0.551642	-4.79165	0.715936
	-1.21624	4.37788	0.27848	0.136141			-1.79065	0.362227	-4.78579	0.71992
	-1.2221	4.74233	0.272619	0.139849			-1.78479	0.130733	-4.77993	0.723898
	-1.22796	5.39116	0.266758	0.143593			-1.77893	-0.445451	-4.77406	0.727869
	-1.23382	5.8811	0.260897	0.147371			-1.77307	-0.799592	-4.7682	0.731835
	-1.23968	6.90824	0.255036	0.151188			-1.76721	-1.16764	-4.76234	0.735795
	-1.24554	8.12497	0.249175	0.155052			-1.76135	-1.64444	-4.75648	0.73975
	-1.25141	8.67052	0.243314	0.158977			-1.75549	-2.1257	-4.75062	0.7437
			0.237453	0.162974			-1.74962	-2.46055	-4.74476	0.747646
			0.231592	0.167046			-1.74376	-2.87399	-4.7389	0.751589
			0.225731	0.171183			-1.7379	-3.10263	-4.73304	0.755532
			0.21987	0.175371			-1.73204	-3.39699	-4.72718	0.759475
			0.214009	0.179599			-1.72618	-3.52088	-4.72132	0.763419
			0.208148	0.183857			-1.72032	-3.37881	-4.71545	0.767365
			0.202287	0.188147			-1.71446	-3.5774	-4.70959	0.771314
			0.196426	0.192474			-1.70859	-3.5526	-4.70373	0.775265
			0.190565	0.196846			-1.70273	-3.24411	-4.69787	0.779216
			0.184704	0.201269			-1.69687	-2.87959	-4.69201	0.783162
			0.178843	0.205743			-1.69101	-2.54299	-4.68615	0.787098
			0.172982	0.210265			-1.68515	-2.29096	-4.68029	0.791016
			0.167121	0.21482			-1.67929	-2.12058	-4.67443	0.79491
			0.16126	0.2194			-1.67343	-1.49245	-4.66857	0.798775
			0.155399	0.224002			-1.66756	-1.33951	-4.66271	0.802608
			0.149538	0.228618			-1.6617	-1.16263	-4.65684	0.806411
			0.143677	0.233245			-1.65584	-1.24581	-4.65098	0.810187
			0.137816	0.237888			-1.64998	-1.15831	-4.64512	0.813943
			0.131955	0.242552			-1.64412	-1.08287	-4.63926	0.817686
			0.126094	0.247247			-1.63826	-1.01275	-4.6334	0.821423
			0.120233	0.251981			-1.6324	-1.06908	-4.62754	0.825159
			0.114372	0.256762			-1.62653	-1.21894	-4.62168	0.828901
			0.108511	0.261592			-1.62067	-1.36728	-4.61582	0.83265
			0.10265	0.266465			-1.61481	-1.72319	-4.60996	0.836408
			0.0967889	0.271343			-1.60895	-1.92775	-4.6041	0.840176
			0.0909279	0.276225			-1.60309	-2.04293	-4.59823	0.843956
			0.0850669	0.281111			-1.59723	-2.24689	-4.59237	0.847749
			0.0792059	0.285999			-1.59137	-2.35468	-4.58651	0.851555
			0.0733449	0.290892			-1.5855	-2.33902	-4.58065	0.855375
			0.0674839	0.29579			-1.57964	-2.63467	-4.57479	0.859207
			0.0616229	0.300694			-1.57378	-2.81822	-4.56893	0.863048
			0.0557619	0.305606			-1.56792	-2.87847	-4.56307	0.866895
			0.0499009	0.310528			-1.56206	-2.99806	-4.55721	0.87074
			0.0440399	0.315467			-1.5562	-2.98024	-4.55135	0.874579
			0.0381789	0.320431			-1.55034	-3.17445	-4.54549	0.878406
			0.0323179	0.325424			-1.54448	-3.00748	-4.53962	0.882215
			0.0264569	0.330429			-1.53861	-3.04839	-4.53376	0.886003
			0.0205959	0.335445			-1.53275	-3.03512	-4.5279	0.889768
			0.0147349	0.340468			-1.52689	-2.93903	-4.52204	0.89351
			0.0088739	0.345496			-1.52103	-2.74066	-4.51618	0.897228
			0.0030129	0.350526			-1.51517	-2.42874	-4.51032	0.900925
			-0.0028481	0.355554			-1.50931	-2.29987	-4.50446	0.9046
			-0.0087091	0.360576			-1.50345	-2.05733	-4.4986	0.908255
			-0.0145701	0.365588			-1.49758	-1.80984	-4.49274	0.91189
			-0.0204311	0.370589			-1.49172	-1.43432	-4.48688	0.915505
			-0.0262921	0.375577			-1.48586	-1.16688	-4.48101	0.9191
			-0.0321531	0.380553			-1.48	-0.885059	-4.47515	0.922673
			-0.0380141	0.38552			-1.47414	-0.688797	-4.46929	0.926226
			-0.0438751	0.390481			-1.46828	-0.719649	-4.46343	0.929761
			-0.0497361	0.39544			-1.46242	-0.528647	-4.45757	0.933279
			-0.0555971	0.400401			-1.45655	-0.580416	-4.45171	0.936786
			-0.0614581	0.405367			-1.45069	-0.868298	-4.44585	0.940285
			-0.0673191	0.410341			-1.44483	-1.31381	-4.43999	0.94378
			-0.0731801	0.415325			-1.43897	-1.58431	-4.43413	0.947277
			-0.0790411	0.420317			-1.43311	-1.84854	-4.42827	0.95078
			-0.0849021	0.425315			-1.42725	-2.1179	-4.4224	0.954293
			-0.0907631	0.430311			-1.42139	-2.48466	-4.41654	0.957821
			-0.0966241	0.4353			-1.41552	-2.75506	-4.41068	0.96137
			-0.102485	0.440277			-1.40966	-2.80362	-4.40482	0.964945
			-0.108346	0.445241			-1.4038	-2.85337	-4.39896	0.968549
			-0.114207	0.450191			-1.39794	-2.94928	-4.3931	0.972184
			-0.120068	0.455132			-1.39208	-3.14149	-4.38724	0.975851
			-0.125929	0.460064			-1.38622	-2.97163	-4.38138	0.979551
			-0.13179	0.464986			-1.38036	-2.72126	-4.37552	0.983281
			-0.137651	0.469892			-1.3745	-2.75339	-4.36966	0.987044
			-0.143512	0.474772			-1.36863	-2.64396	-4.36379	0.990839
			-0.149373	0.479619			-1.36277	-2.58446	-4.35793	0.994672
			-0.155234	0.484424			-1.35691	-2.40138	-4.35207	0.99855
			-0.161095	0.489182			-1.35105	-2.2494	-4.34621	1.00248
			-0.166956	0.49389			-1.34519	-2.01479	-4.34035	1.00649
			-0.172817	0.498551			-1.33933	-2.0942	-4.33449	1.01058
			-0.178678	0.503168			-1.33347	-2.05067	-4.32863	1.01478
			-0.184539	0.507749			-1.3276	-1.83774	-4.32277	1.0191
			-0.1904	0.512301			-1.32174	-1.63571	-4.31691	1.02355
			-0.196261	0.516816			-1.31588	-1.42138	-4.31105	1.02816
			-0.202122	0.521301			-1.31002	-1.34612	-4.30518	1.03293
			-0.207983	0.525776			-1.30416	-1.34446	-4.29932	1.03787
			-0.213844	0.53025			-1.2983	-1.16735	-4.29346	1.04298
			-0.219705	0.534729			-1.29244	-1.03809	-4.2876	1.04827
			-0.225566	0.53921			-1.28657	-0.943699	-4.28174	1.05374
			-0.231427	0.543687			-1.28071	-0.575637	-4.27588	1.05939
			-0.237288	0.548151			-1.27485	-0.526884	-4.27002	1.06524
			-0.243149	0.552598			-1.26899	-0.668549	-4.26416	1.0713
			-0.24901	0.557045			-1.26313	-0.554744	-4.2583	1.07756
			-0.254871	0.56145			-1.25727	-0.402827	-4.25244	1.08406
			-0.260732	0.565807			-1.25141	-0.353273	-4.24657	1.09079
			-0.266593	0.57011			-1.24554	-0.383181	-4.24071	1.09776
			-0.272454	0.574306			-1.23968	-0.559955	-4.23485	1.10497
			-0.278315	0.578429			-1.23382	-0.831207	-4.22899	1.11242
			-0.284176	0.582508			-1.22796	-0.882293	-4.22313	1.12011
			-0.290037	0.586571			-1.2221	-1.21604	-4.21727	1.12803
			-0.295898	0.590625			-1.21624	-1.38085	-4.21141	1.13615
			-0.301759	0.59463			-1.21038	-1.58652	-4.20555	1.14446
			-0.30762	0.598589			-1.20451	-1.73369	-4.19969	1.15294
			-0.313481	0.602503			-1.19865	-1.73902	-4.19383	1.16155
			-0.319342	0.606378			-1.19279	-1.74323	-4.18796	1.17026
			-0.325203	0.610216			-1.18693	-1.65596	-4.1821	1.17906
			-0.331064	0.614021			-1.18107	-1.6228	-4.17624	1.18789
			-0.336925	0.617796			-1.17521	-1.45059	-4.17038	1.19673
			-0.342786	0.621542			-1.16935	-1.42265	-4.16452	1.20555
			-0.348647	0.625257			-1.16349	-1.01052	-4.15866	1.21432
			-0.354508	0.628937			-1.15762	-0.808148	-4.1528	1.223
			-0.360369	0.632576			-1.15176	-0.88506	-4.14694	1.23158
			-0.36623	0.636168			-1.1459	-0.756207	-4.14108	1.24003
			-0.372091	0.639708			-1.14004	-0.754878	-4.13522	1.24834
			-0.377952	0.643194			-1.13418	-0.673464	-4.12935	1.2565
			-0.383813	0.646628			-1.12832	-0.61103	-4.12349	1.26448
			-0.389674	0.650012			-1.12246	-0.740967	-4.11763	1.2723
			-0.395535	0.653351			-1.11659	-0.931431	-4.11177	1.27994
			-0.401396	0.656651			-1.11073	-1.48948	-4.10591	1.28741
			-0.407257	0.659913			-1.10487	-1.81224	-4.10005	1.29471
			-0.413118	0.663135			-1.09901	-2.337	-4.09419	1.30186
			-0.418979	0.666312			-1.09315	-1.45094	-4.08833	1.30886
			-0.42484	0.669435			-1.08729	-1.56683	-4.08247	1.31573
			-0.430701	0.672496			-1.08143	-1.66743	-4.07661	1.32249
			-0.436562	0.675485			-1.07556	-1.62529	-4.07074	1.32916
			-0.442423	0.6784			-1.0697	-1.62283	-4.06488	1.33576
			-0.448284	0.681239			-1.06384	-1.53507	-4.05902	1.3423
			-0.454145	0.684005			-1.05798	-1.45907	-4.05316	1.34881
			-0.460006	0.686705			-1.05212	-1.34596	-4.0473	1.35529
			-0.465867	0.689345			-1.04626	-1.33813	-4.04144	1.36176
			-0.471728	0.691933			-1.0404	-1.29251	-4.03558	1.36821
			-0.477589	0.694474			-1.03453	-1.16577	-4.02972	1.37466
			-0.48345	0.696971			-1.02867	-0.949675	-4.02386	1.38109
			-0.489311	0.699419			-1.02281	-1.03151	-4.018	1.38752
			-0.495172	0.70182			-1.01695	-0.817099	-4.01213	1.39393
			-0.501033	0.704177			-1.01109	-0.812028	-4.00627	1.40032
			-0.506894	0.706488			-1.00523	-0.576933	-4.00041	1.4067
			-0.512755	0.708749			-0.999366	-0.499554	-3.99455	1.41306
			-0.518616	0.710954			-0.993505	-0.378191	-3.98869	1.41941
			-0.524477	0.713099			-0.987644	-0.349623	-3.98283	1.42573
			-0.530338	0.715184			-0.981782	-0.287803	-3.97697	1.43203
			-0.536199	0.71721			-0.975921	-0.296464	-3.97111	1.43831
			-0.54206	0.719179			-0.970059	-0.258096	-3.96525	1.44455
			-0.547921	0.721092			-0.964198	-0.335572	-3.95939	1.45076
			-0.553782	0.722948			-0.958337	-0.288598	-3.95352	1.45692
			-0.559643	0.724742			-0.952475	-0.313295	-3.94766	1.46304
			-0.565504	0.726468			-0.946614	-0.25689	-3.9418	1.46912
			-0.571365	0.728116			-0.940752	-0.305607	-3.93594	1.47513
			-0.577226	0.729675			-0.934891	-0.410565	-3.93008	1.48109
			-0.583087	0.731139			-0.92903	-0.325605	-3.92422	1.487
			-0.588948	0.732506			-0.923168	-0.481841	-3.91836	1.49285
			-0.594809	0.733783			-0.917307	-0.622423	-3.9125	1.49864
			-0.60067	0.734977			-0.911446	-0.986892	-3.90664	1.50438
			-0.606531	0.736099			-0.905584	-1.13763	-3.90078	1.51008
			-0.612392	0.737159			-0.899723	-1.54573	-3.89491	1.51573
			-0.618253	0.738161			-0.893861	-1.50531	-3.88905	1.52135
			-0.624114	0.739109			-0.888	-1.48194	-3.88319	1.52694
			-0.629975	0.740003			-0.882139	-1.78853	-3.87733	1.53252
			-0.635836	0.74084			-0.876277	-2.1076	-3.87147	1.53809
			-0.641697	0.741619			-0.870416	-2.1228	-3.86561	1.54367
			-0.647558	0.742334			-0.864554	-2.15173	-3.85975	1.54927
			-0.653419	0.742981			-0.858693	-2.169	-3.85389	1.55491
			-0.65928	0.743554			-0.852832	-1.99711	-3.84803	1.56058
			-0.665141	0.74405			-0.84697	-1.83234	-3.84217	1.56629
			-0.671002	0.744468			-0.841109	-1.66176	-3.8363	1.57204
			-0.676863	0.744808			-0.835247	-1.43122	-3.83044	1.57783
			-0.682724	0.745075			-0.829386	-1.26867	-3.82458	1.58364
			-0.688585	0.745273			-0.823525	-1.05715	-3.81872	1.58948
			-0.694446	0.745407			-0.817663	-1.07598	-3.81286	1.59531
			-0.700307	0.745476			-0.811802	-0.61341	-3.807	1.60113
			-0.706168	0.745477			-0.805941	-0.731263	-3.80114	1.60692
			-0.712029	0.745403			-0.800079	-0.43168	-3.79528	1.61267
			-0.71789	0.745246			-0.794218	-0.212775	-3.78942	1.61836
			-0.723751	0.744997			-0.788356	-0.133413	-3.78356	1.62398
			-0.729612	0.744657			-0.782495	-0.404487	-3.77769	1.62952
			-0.735473	0.744227			-0.776634	-0.287953	-3.77183	1.63499
			-0.741334	0.743713			-0.770772	-0.265596	-3.76597	1.64038
			-0.747195	0.743122			-0.764911	-0.268356	-3.76011	1.6457
			-0.753056	0.74246			-0.759049	-0.340604	-3.75425	1.65096
			-0.758917	0.74173			-0.753188	-0.433145	-3.74839	1.65617
			-0.764778	0.740933			-0.747327	-0.461904	-3.74253	1.66135
			-0.770639	0.740069			-0.741465	-0.576392	-3.73667	1.66651
			-0.7765	0.739135			-0.735604	-0.513441	-3.73081	1.67166
			-0.782361	0.738126			-0.729743	-0.460571	-3.72495	1.6768
			-0.788222	0.737035			-0.723881	-0.462242	-3.71908	1.68196
			-0.794083	0.735854			-0.71802	-0.563349	-3.71322	1.68712
			-0.799944	0.734576			-0.712158	-0.62858	-3.70736	1.69228
			-0.805805	0.733204			-0.706297	-0.527612	-3.7015	1.69743
			-0.811666	0.731741			-0.700436	-0.651243	-3.69564	1.70257
			-0.817527	0.730196			-0.694574	-0.72684	-3.68978	1.70768
			-0.823388	0.728574			-0.688713	-0.456128	-3.68392	1.71276
			-0.829249	0.726875			-0.682851	-0.377947	-3.67806	1.7178
			-0.83511	0.725096			-0.67699	-0.225168	-3.6722	1.72279
			-0.840971	0.723231			-0.671129	-0.265125	-3.66634	1.72773
			-0.846832	0.72127			-0.665267	-0.104101	-3.66047	1.73263
			-0.852693	0.719209			-0.659406	-0.015025	-3.65461	1.73747
			-0.858554	0.717046			-0.653545	-0.0350002	-3.64875	1.74227
			-0.864415	0.714781			-0.647683	0.184711	-3.64289	1.74704
			-0.870276	0.71242			-0.641822	0.179763	-3.63703	1.75178
			-0.876137	0.709968			-0.63596	0.048998	-3.63117	1.7565
			-0.881998	0.707435			-0.630099	-0.0675191	-3.62531	1.76121
			-0.887859	0.704825			-0.624238	-0.0748428	-3.61945	1.76591
			-0.89372	0.70214			-0.618376	-0.270367	-3.61359	1.77061
			-0.899581	0.699378			-0.612515	-0.397788	-3.60773	1.77531
			-0.905442	0.696535			-0.606653	-0.509203	-3.60186	1.78001
			-0.911303	0.693602			-0.600792	-0.87734	-3.596	1.78471
			-0.917164	0.690574			-0.594931	-0.906309	-3.59014	1.78939
			-0.923025	0.687445			-0.589069	-0.957716	-3.58428	1.79404
			-0.928886	0.684213			-0.583208	-1.26787	-3.57842	1.79866
			-0.934747	0.680878			-0.577347	-1.39575	-3.57256	1.80323
			-0.940608	0.67744			-0.571485	-1.71168	-3.5667	1.80774
			-0.946469	0.673902			-0.565624	-1.49001	-3.56084	1.8122
			-0.95233	0.670265			-0.559762	-1.7835	-3.55498	1.81661
			-0.958191	0.666533			-0.553901	-1.88272	-3.54912	1.82096
			-0.964052	0.662712			-0.54804	-1.81186	-3.54325	1.82527
			-0.969913	0.658806			-0.542178	-1.86085	-3.53739	1.82954
			-0.975774	0.654819			-0.536317	-1.81238	-3.53153	1.83379
			-0.981635	0.650753			-0.530455	-1.48354	-3.52567	1.83802
			-0.987496	0.646604			-0.524594	-1.43531	-3.51981	1.84224
			-0.993357	0.64237			-0.518733	-1.43277	-3.51395	1.84646
			-0.999218	0.638042			-0.512871	-1.27497	-3.50809	1.85068
			-1.00508	0.633614			-0.50701	-1.03019	-3.50223	1.8549
			-1.01094	0.629081			-0.501148	-0.993505	-3.49637	1.85912
			-1.0168	0.624443			-0.495287	-0.535893	-3.49051	1.86334
			-1.02266	0.6197			-0.489426	-0.545863	-3.48464	1.86755
			-1.02852	0.614854			-0.483564	-0.195841	-3.47878	1.87175
			-1.03438	0.609908			-0.477703	-0.328312	-3.47292	1.87593
			-1.04025	0.604863			-0.471842	-0.313276	-3.46706	1.88008
			-1.04611	0.599723			-0.46598	0.140243	-3.4612	1.8842
			-1.05197	0.594489			-0.460119	0.123307	-3.45534	1.8883
			-1.05783	0.589163			-0.454257	0.269017	-3.44948	1.89236
			-1.06369	0.583744			-0.448396	0.283511	-3.44362	1.8964
			-1.06955	0.578228			-0.442535	0.151609	-3.43776	1.90041
			-1.07541	0.572613			-0.436673	-0.0598313	-3.4319	1.90441
			-1.08127	0.566899			-0.430812	-0.212379	-3.42603	1.9084
			-1.08713	0.561085			-0.42495	-0.253854	-3.42017	1.91237
			-1.09299	0.555171			-0.419089	-0.497371	-3.41431	1.91633
			-1.09886	0.549157			-0.413228	-0.469646	-3.40845	1.92028
			-1.10472	0.543039			-0.407366	-0.623497	-3.40259	1.92423
			-1.11058	0.536811			-0.401505	-0.97594	-3.39673	1.92815
			-1.11644	0.530464			-0.395644	-1.19074	-3.39087	1.93207
			-1.1223	0.523993			-0.389782	-1.51149	-3.38501	1.93596
			-1.12816	0.517398			-0.383921	-1.57416	-3.37915	1.93983
			-1.13402	0.510686			-0.378059	-1.78126	-3.37329	1.94367
			-1.13988	0.503863			-0.372198	-1.6257	-3.36742	1.94748
			-1.14574	0.496938			-0.366337	-1.59507	-3.36156	1.95127
			-1.1516	0.489918			-0.360475	-1.51167	-3.3557	1.95502
			-1.15747	0.482803			-0.354614	-1.55954	-3.34984	1.95875
			-1.16333	0.475593			-0.348752	-1.49931	-3.34398	1.96244
			-1.16919	0.46828			-0.342891	-1.40692	-3.33812	1.96612
			-1.17505	0.46085			-0.33703	-1.13221	-3.33226	1.96976
			-1.18091	0.453288			-0.331168	-0.904253	-3.3264	1.97339
			-1.18677	0.445578			-0.325307	-0.961118	-3.32054	1.977
			-1.19263	0.437707			-0.319446	-0.822118	-3.31468	1.9806
			-1.19849	0.429668			-0.313584	-0.552091	-3.30881	1.98417
			-1.20435	0.421467			-0.307723	-0.51757	-3.30295	1.98772
			-1.21021	0.413114			-0.301861	-0.404399	-3.29709	1.99125
			-1.21608	0.404629			-0.296	-0.0323725	-3.29123	1.99476
			-1.22194	0.396037			-0.290139	-0.0232445	-3.28537	1.99823
			-1.2278	0.387365			-0.284277	0.194218	-3.27951	2.00166
			-1.23366	0.37864			-0.278416	0.230673	-3.27365	2.00505
			-1.23952	0.369891			-0.272554	0.453092	-3.26779	2.00839
			-1.24538	0.361147			-0.266693	0.72304	-3.26193	2.01169
			-1.25124	0.35243			-0.260832	0.560654	-3.25607	2.01494
			-1.2571	0.343758			-0.25497	0.532214	-3.2502	2.01816
			-1.26296	0.335146			-0.249109	0.630514	-3.24434	2.02134
			-1.26882	0.326604			-0.243248	0.617196	-3.23848	2.0245
			-1.27469	0.318127			-0.237386	0.590004	-3.23262	2.02763
			-1.28055	0.309716			-0.231525	0.510415	-3.22676	2.03074
			-1.28641	0.301378			-0.225663	0.292021	-3.2209	2.03384
			-1.29227	0.293131			-0.219802	0.011176	-3.21504	2.03692
			-1.29813	0.285			-0.213941	-0.265907	-3.20918	2.04
			-1.30399	0.277013			-0.208079	-0.382532	-3.20332	2.04306
			-1.30985	0.269199			-0.202218	-0.421197	-3.19746	2.04611
			-1.31571	0.261582			-0.196356	-0.475981	-3.19159	2.04915
			-1.32157	0.254177			-0.190495	-0.520897	-3.18573	2.05217
			-1.32743	0.246991			-0.184634	-0.783595	-3.17987	2.05517
			-1.3333	0.240027			-0.178772	-0.79866	-3.17401	2.05814
			-1.33916	0.23328			-0.172911	-0.654507	-3.16815	2.0611
			-1.34502	0.226742			-0.167049	-0.698387	-3.16229	2.06402
			-1.35088	0.220399			-0.161188	-0.622842	-3.15643	2.06692
			-1.35674	0.214232			-0.155327	-0.451296	-3.15057	2.06979
			-1.3626	0.20822			-0.149465	-0.203819	-3.14471	2.07264
			-1.36846	0.202344			-0.143604	-0.373711	-3.13885	2.07546
			-1.37432	0.196588			-0.137743	-0.539588	-3.13298	2.07825
			-1.38018	0.19094			-0.131881	-0.470421	-3.12712	2.08103
			-1.38604	0.18539			-0.12602	-0.546055	-3.12126	2.08378
			-1.39191	0.179938			-0.120158	-0.602276	-3.1154	2.08652
			-1.39777	0.174588			-0.114297	-0.737184	-3.10954	2.08924
			-1.40363	0.169357			-0.108436	-0.927308	-3.10368	2.09194
			-1.40949	0.164273			-0.102574	-0.818503	-3.09782	2.09462
			-1.41535	0.15937			-0.0967129	-0.934201	-3.09196	2.09727
			-1.42121	0.154681			-0.0908515	-1.19937	-3.0861	2.0999
			-1.42707	0.150233			-0.0849901	-1.02692	-3.08024	2.1025
			-1.43293	0.146041			-0.0791287	-1.10777	-3.07437	2.10507
			-1.43879	0.142106			-0.0732673	-1.26486	-3.06851	2.10761
			-1.44465	0.138417			-0.0674059	-1.25557	-3.06265	2.11012
			-1.45052	0.13495			-0.0615446	-1.12428	-3.05679	2.11261
			-1.45638	0.131674			-0.0556832	-1.27614	-3.05093	2.11507
			-1.46224	0.128554			-0.0498218	-1.23349	-3.04507	2.11752
			-1.4681	0.125555			-0.0439604	-1.10995	-3.03921	2.11996
			-1.47396	0.12264			-0.038099	-1.20869	-3.03335	2.12239
			-1.47982	0.119781			-0.0322376	-1.10303	-3.02749	2.1248
			-1.48568	0.116959			-0.0263762	-1.02032	-3.02163	2.12721
			-1.49154	0.114165			-0.0205149	-0.998696	-3.01576	2.12961
			-1.4974	0.111395			-0.0146535	-0.902209	-3.0099	2.13198
			-1.50326	0.108649			-0.00879208	-0.866757	-3.00404	2.13434
			-1.50913	0.105929			-0.00293069	-0.896056	-2.99818	2.13666
			-1.51499	0.103234			0.00293069	-0.670662	-2.99232	2.13894
			-1.52085	0.100566			0.00879208	-0.445832	-2.98646	2.14119
			-1.52671	0.0979248			0.0146535	-0.191604	-2.9806	2.1434
			-1.53257	0.095311			0.0205149	-0.234227	-2.97474	2.14557
			-1.53843	0.0927279			0.0263762	-0.207567	-2.96888	2.14771
			-1.54429	0.0901807			0.0322376	-0.0963995	-2.96302	2.1498
			-1.55015	0.0876763			0.038099	-0.0675972	-2.95715	2.15188
			-1.55601	0.0852233			0.0439604	-0.0623362	-2.95129	2.15393
			-1.56187	0.0828314			0.0498218	0.0459789	-2.94543	2.15597
			-1.56774	0.0805106			0.0556832	0.102419	-2.93957	2.158
			-1.5736	0.0782704			0.0615446	-0.0351734	-2.93371	2.16004
			-1.57946	0.0761171			0.0674059	-0.144351	-2.92785	2.16207
			-1.58532	0.0740526			0.0732673	-0.312423	-2.92199	2.16411
			-1.59118	0.0720748			0.0791287	-0.585116	-2.91613	2.16615
			-1.59704	0.0701811			0.0849901	-0.72798	-2.91027	2.16819
			-1.6029	0.0683739			0.0908515	-0.687576	-2.90441	2.17021
			-1.60876	0.066666			0.0967129	-1.05408	-2.89854	2.17221
			-1.61462	0.0650811			0.102574	-1.30068	-2.89268	2.17418
			-1.62048	0.0636517			0.108436	-1.49933	-2.88682	2.17611
			-1.62635	0.062412			0.114297	-1.43743	-2.88096	2.17801
			-1.63221	0.0613897			0.120158	-1.54123	-2.8751	2.17986
			-1.63807	0.0606008			0.12602	-1.84452	-2.86924	2.18167
			-1.64393	0.0600481			0.131881	-1.94493	-2.86338	2.18345
			-1.64979	0.059723			0.137743	-1.86487	-2.85752	2.18519
			-1.65565	0.0596092			0.143604	-1.84864	-2.85166	2.18692
			-1.66151	0.0596861			0.149465	-1.83483	-2.8458	2.18864
			-1.66737	0.0599305			0.155327	-1.82074	-2.83993	2.19035
			-1.67323	0.0603176			0.161188	-1.75468	-2.83407	2.19205
			-1.67909	0.0608209			0.167049	-1.60098	-2.82821	2.19375
			-1.68496	0.061413			0.172911	-1.47839	-2.82235	2.19544
			-1.69082	0.0620656			0.178772	-1.34645	-2.81649	2.19712
			-1.69668	0.0627532			0.184634	-0.891192	-2.81063	2.19877
			-1.70254	0.0634522			0.190495	-0.799862	-2.80477	2.20041
			-1.7084	0.0641402			0.196356	-0.647643	-2.79891	2.20202
			-1.71426	0.0647979			0.202218	-0.386436	-2.79305	2.2036
			-1.72012	0.0654113			0.208079	-0.140568	-2.78719	2.20514
			-1.72598	0.0659724			0.213941	0.0732713	-2.78132	2.20665
			-1.73184	0.0664785			0.219802	0.420541	-2.77546	2.20813
			-1.7377	0.0669302			0.225663	0.406412	-2.7696	2.20958
			-1.74357	0.0673281			0.231525	0.385849	-2.76374	2.211
			-1.74943	0.0676691			0.237386	0.484209	-2.75788	2.21241
			-1.75529	0.0679523			0.243248	0.402801	-2.75202	2.21379
			-1.76115	0.0681776			0.249109	0.174231	-2.74616	2.21518
			-1.76701	0.0683462			0.25497	-0.13354	-2.7403	2.21655
			-1.77287	0.0684652			0.260832	-0.435534	-2.73444	2.21793
			-1.77873	0.0685447			0.266693	-0.840655	-2.72858	2.2193
			-1.78459	0.0685945			0.272554	-1.21706	-2.72271	2.22066
			-1.79045	0.0686215			0.278416	-1.55295	-2.71685	2.22202
			-1.79631	0.0686277			0.284277	-2.01068	-2.71099	2.22336
			-1.80218	0.0686129			0.290139	-2.33905	-2.70513	2.22466
			-1.80804	0.0685764			0.296	-2.71941	-2.69927	2.22594
			-1.8139	0.0685182			0.301861	-3.15808	-2.69341	2.22718
			-1.81976	0.0684397			0.307723	-3.66875	-2.68755	2.22837
			-1.82562	0.0683435			0.313584	-3.88604	-2.68169	2.22952
			-1.83148	0.0682328			0.319446	-4.33311	-2.67583	2.23062
			-1.83734	0.0681106			0.325307	-4.37649	-2.66997	2.2317
			-1.8432	0.0679795			0.331168	-4.68633	-2.6641	2.23275
			-1.84906	0.0678395			0.33703	-4.72663	-2.65824	2.23379
			-1.85492	0.0676864			0.342891	-4.73993	-2.65238	2.23482
			-1.86079	0.0675116			0.348752	-4.83147	-2.64652	2.23585
			-1.86665	0.0673032			0.354614	-4.69107	-2.64066	2.23689
			-1.87251	0.0670492			0.360475	-4.48494	-2.6348	2.23793
			-1.87837	0.0667396			0.366337	-4.09229	-2.62894	2.23897
			-1.88423	0.0663697			0.372198	-3.77197	-2.62308	2.24001
			-1.89009	0.0659402			0.378059	-3.56251	-2.61722	2.24103
			-1.89595	0.0654573			0.383921	-3.10562	-2.61136	2.24204
			-1.90181	0.0649296			0.389782	-2.51354	-2.60549	2.24302
			-1.90767	0.0643648			0.395644	-2.09301	-2.59963	2.24396
			-1.91353	0.0637669			0.401505	-1.57562	-2.59377	2.24487
			-1.9194	0.0631346			0.407366	-0.957373	-2.58791	2.24572
			-1.92526	0.0624621			0.413228	-0.490051	-2.58205	2.24654
			-1.93112	0.0617415			0.419089	0.0465771	-2.57619	2.24731
			-1.93698	0.0609662			0.42495	0.423819	-2.57033	2.24803
			-1.94284	0.0601334			0.430812	0.698145	-2.56447	2.24873
			-1.9487	0.0592461			0.436673	1.17716	-2.55861	2.2494
			-1.95456	0.0583124			0.442535	1.38222	-2.55275	2.25005
			-1.96042	0.0573439			0.448396	1.48743	-2.54688	2.25069
			-1.96628	0.0563534			0.454257	1.49944	-2.54102	2.25133
			-1.97214	0.0553532			0.460119	1.68712	-2.53516	2.25198
			-1.97801	0.0543534			0.46598	1.44059	-2.5293	2.25262
			-1.98387	0.0533617			0.471842	1.40392	-2.52344	2.25328
			-1.98973	0.0523846			0.477703	1.28141	-2.51758	2.25392
			-1.99559	0.0514276			0.483564	1.35265	-2.51172	2.25456
			-2.00145	0.0504938			0.489426	1.02995	-2.50586	2.25518
			-2.00731	0.0495848			0.495287	0.851941	-2.5	2.25577
			-2.01317	0.0487017			0.501148	0.86583	-2.49414	2.25632
			-2.01903	0.0478461			0.50701	0.469858	-2.48827	2.25684
			-2.02489	0.0470202			0.512871	0.00481511	-2.48241	2.25731
			-2.03075	0.0462259			0.518733	-0.177547	-2.47655	2.25775
			-2.03662	0.0454642			0.524594	-0.522362	-2.47069	2.25815
			-2.04248	0.0447336			0.530455	-0.619782	-2.46483	2.25851
			-2.04834	0.044029			0.536317	-0.866042	-2.45897	2.25885
			-2.0542	0.0433414			0.542178	-1.21915	-2.45311	2.25918
			-2.06006	0.0426573			0.54804	-1.30549	-2.44725	2.25949
			-2.06592	0.0419604			0.553901	-1.39078	-2.44139	2.2598
			-2.07178	0.0412339			0.559762	-1.39571	-2.43553	2.2601
			-2.07764	0.0404633			0.565624	-1.50635	-2.42966	2.26041
			-2.0835	0.0396401			0.571485	-1.50465	-2.4238	2.26072
			-2.08936	0.0387634			0.577347	-1.45538	-2.41794	2.26103
			-2.09523	0.0378385			0.583208	-1.47981	-2.41208	2.26133
			-2.10109	0.0368748			0.589069	-1.59351	-2.40622	2.26161
			-2.10695	0.0358813			0.594931	-1.59984	-2.40036	2.26188
			-2.11281	0.0348642			0.600792	-1.7324	-2.3945	2.26211
			-2.11867	0.0338257			0.606653	-1.60442	-2.38864	2.26232
			-2.12453	0.0327634			0.612515	-1.59562	-2.38278	2.26249
			-2.13039	0.0316695			0.618376	-1.50568	-2.37692	2.26262
			-2.13625	0.030533			0.624238	-1.55601	-2.37105	2.26271
			-2.14211	0.0293417			0.630099	-1.48815	-2.36519	2.26278
			-2.14797	0.0280865			0.63596	-1.36026	-2.35933	2.26282
			-2.15384	0.0267641			0.641822	-1.35983	-2.35347	2.26285
			-2.1597	0.0253793			0.647683	-1.33562	-2.34761	2.26288
			-2.16556	0.0239303			0.653545	-1.20887	-2.34175	2.2629
			-2.17142	0.0224302			0.659406	-1.13802	-2.33589	2.26293
			-2.17728	0.0208956			0.665267	-1.00558	-2.33003	2.26296
			-2.18314	0.019343			0.671129	-0.85389	-2.32417	2.26298
			-2.189	0.0177914			0.67699	-0.43732	-2.31831	2.263
			-2.19486	0.0162609			0.682851	-0.575404	-2.31244	2.26299
			-2.20072	0.0147632			0.688713	-0.361748	-2.30658	2.26297
			-2.20658	0.0133174			0.694574	-0.227198	-2.30072	2.26291
			-2.21245	0.0119414			0.700436	-0.231214	-2.29486	2.26281
			-2.21831	0.0106514			0.706297	0.0225518	-2.289	2.26268
			-2.22417	0.00946075			0.712158	0.18599	-2.28314	2.26251
			-2.23003	0.00837868			0.71802	0.378213	-2.27728	2.2623
			-2.23589	0.00740959			0.723881	0.503182	-2.27142	2.26207
			-2.24175	0.00655264			0.729743	0.512152	-2.26556	2.2618
			-2.24761	0.00580215			0.735604	0.595376	-2.2597	2.26153
			-2.25347	0.00514869			0.741465	0.633486	-2.25383	2.26124
			-2.25933	0.00458069			0.747327	0.617736	-2.24797	2.26096
			-2.26519	0.00408607			0.753188	0.409369	-2.24211	2.26068
			-2.27106	0.00365358			0.759049	0.62305	-2.23625	2.2604
			-2.27692	0.00327361			0.764911	0.524786	-2.23039	2.26013
			-2.28278	0.00293859			0.770772	0.524714	-2.22453	2.25986
			-2.28864	0.00264281			0.776634	0.450058	-2.21867	2.25959
			-2.2945	0.00238208			0.782495	0.353359	-2.21281	2.2593
			-2.30036	0.00215331			0.788356	0.280955	-2.20695	2.25899
			-2.30622	0.00195415			0.794218	0.290438	-2.20109	2.25866
			-2.31208	0.00178258			0.800079	-0.163263	-2.19522	2.25829
			-2.31794	0.00163648			0.805941	-0.344196	-2.18936	2.25788
			-2.3238	0.00151341			0.811802	-0.660627	-2.1835	2.25744
			-2.32967	0.00141056			0.817663	-0.857482	-2.17764	2.25696
			-2.33553	0.00132491			0.823525	-1.22871	-2.17178	2.25647
			-2.34139	0.00125354			0.829386	-1.42591	-2.16592	2.25595
			-2.34725	0.00119389			0.835247	-1.65303	-2.16006	2.25543
			-2.35311	0.00114399			0.841109	-1.95589	-2.1542	2.2549
			-2.35897	0.00110266			0.84697	-2.26504	-2.14834	2.25438
			-2.36483	0.00106957			0.852832	-2.31081	-2.14248	2.25387
			-2.37069	0.0010412			0.858693	-2.45448	-2.13661	2.25336
			-2.37655	0.00101767			0.864554	-2.27487	-2.13075	2.25284
			-2.38241	0.00100523			0.870416	-2.24962	-2.12489	2.25233
			-2.38828	0.00100782			0.876277	-2.01419	-2.11903	2.25179
			-2.39414	0.00102062			0.882139	-1.80829	-2.11317	2.25124
			-2.4	0.00103967			0.888	-1.44294	-2.10731	2.25065
			-2.40586	0.00106245			0.893861	-1.10896	-2.10145	2.25002
			-2.41172	0.00108644			0.899723	-0.867739	-2.09559	2.24935
			-2.41758	0.00110946			0.905584	-0.476969	-2.08973	2.24864
			-2.42344	0.00112988			0.911446	-0.10551	-2.08387	2.24789
			-2.4293	0.00113592			0.917307	0.0912753	-2.078	2.2471
			-2.43516	0.00112539			0.923168	0.243411	-2.07214	2.24628
			-2.44102	0.00110136			0.92903	0.218319	-2.06628	2.24543
			-2.44689	0.0010675			0.934891	0.461965	-2.06042	2.24458
			-2.45275	0.0010277			0.940752	0.683291	-2.05456	2.24371
			-2.45861	0.000985567			0.946614	0.611101	-2.0487	2.24286
			-2.46447	0.000943563			0.952475	0.948865	-2.04284	2.24201
			-2.47033	0.000902531			0.958337	0.871851	-2.03698	2.24117
			-2.47619	0.000862002			0.964198	0.755129	-2.03112	2.24035
			-2.48205	0.000820789			0.970059	0.879796	-2.02526	2.23953
			-2.48791	0.000777584			0.975921	0.89878	-2.01939	2.23872
			-2.49377	0.000731926			0.981782	0.828242	-2.01353	2.2379
			-2.49963	0.000685119			0.987644	0.691411	-2.00767	2.23706
			-2.5055	0.000640216			0.993505	0.936765	-2.00181	2.23619
			-2.51136	0.000601107			0.999366	0.865027	-1.99595	2.23529
			-2.51722	0.000571144			1.00523	0.991355	-1.99009	2.23434
			-2.52308	0.000551834			1.01109	0.858055	-1.98423	2.23335
			-2.52894	0.000542373			1.01695	1.01911	-1.97837	2.23233
			-2.5348	0.000539497			1.02281	0.994164	-1.97251	2.23126
			-2.54066	0.00053778			1.02867	0.845594	-1.96665	2.23017
			-2.54652	0.000537483			1.03453	0.957027	-1.96078	2.22906
			-2.55238	0.000538897			1.0404	1.04365	-1.95492	2.22793
			-2.55824	0.000542094			1.04626	0.819394	-1.94906	2.22681
			-2.56411	0.000544643			1.05212	0.301022	-1.9432	2.22568
			-2.56997	0.000542324			1.05798	0.387561	-1.93734	2.22455
			-2.57583	0.00053429			1.06384	0.389382	-1.93148	2.22342
			-2.58169	0.000521535			1.0697	0.0915479	-1.92562	2.22229
			-2.58755	0.000506961			1.07556	-0.0720511	-1.91976	2.22114
			-2.59341	0.000494954			1.08143	-0.194541	-1.9139	2.21998
			-2.59927	0.000489961			1.08729	-0.327374	-1.90804	2.2188
			-2.60513	0.000494579			1.09315	-0.636108	-1.90217	2.21758
			-2.61099	0.000508331			1.09901	-0.711024	-1.89631	2.21634
			-2.61685	0.000527831			1.10487	-0.818631	-1.89045	2.21505
			-2.62272	0.000548045			1.11073	-0.997222	-1.88459	2.21374
			-2.62858	0.00056409			1.11659	-1.0802	-1.87873	2.2124
			-2.63444	0.000572762			1.12246	-1.08388	-1.87287	2.21103
			-2.6403	0.000572992			1.12832	-1.14953	-1.86701	2.20965
			-2.64616	0.00056546			1.13418	-1.15851	-1.86115	2.20827
			-2.65202	0.000552101			1.14004	-1.15249	-1.85529	2.2069
			-2.65788	0.000535181			1.1459	-1.29592	-1.84943	2.20554
			-2.66374	0.000515874			1.15176	-1.37099	-1.84356	2.2042
			-2.6696	0.000493214			1.15762	-1.19478	-1.8377	2.20288
			-2.67546	0.000464047			1.16349	-1.13289	-1.83184	2.20157
			-2.68133	0.000424041			1.16935	-0.999257	-1.82598	2.20026
			-2.68719	0.000369682			1.17521	-0.954224	-1.82012	2.19895
			-2.69305	0.000300662			1.18107	-1.11604	-1.81426	2.19761
			-2.69891	0.000221684			1.18693	-0.866277	-1.8084	2.19624
			-2.70477	0.000142822			1.19279	-0.684857	-1.80254	2.19482
			-2.71063	7.78841e-05			1.19865	-0.434543	-1.79668	2.19334
			-2.71649	3.46429e-05			1.20451	0.0457408	-1.79082	2.1918
			-2.72235	1.69868e-05			1.21038	0.399229	-1.78495	2.19021
			-2.72821	1.71065e-05			1.21624	0.744762	-1.77909	2.18857
			-2.73407	1.71376e-05			1.2221	1.21669	-1.77323	2.18689
			-2.73994	1.71004e-05			1.22796	1.40865	-1.76737	2.18519
			-2.7458	1.70005e-05			1.23382	1.6598	-1.76151	2.18348
			-2.75166	1.68613e-05			1.23968	2.07945	-1.75565	2.18176
							1.24554	2.23076	-1.74979	2.18005
							1.25141	2.21307	-1.74393	2.17836
							1.25727	2.16219	-1.73807	2.17667
							1.26313	2.39222	-1.73221	2.175
							1.26899	2.31	-1.72634	2.17334
							1.27485	2.07102	-1.72048	2.17167
							1.28071	1.91457	-1.71462	2.16999
							1.28657	1.35259	-1.70876	2.16829
							1.29244	1.08368	-1.7029	2.16655
							1.2983	0.494328	-1.69704	2.16478
							1.30416	0.140352	-1.69118	2.16297
							1.31002	-0.0689273	-1.68532	2.16111
							1.31588	-0.306139	-1.67946	2.15923
							1.32174	-0.777061	-1.6736	2.15731
							1.3276	-0.890451	-1.66773	2.15538
							1.33347	-1.10309	-1.66187	2.15345
							1.33933	-1.44232	-1.65601	2.15152
							1.34519	-1.59938	-1.65015	2.1496
							1.35105	-1.5288	-1.64429	2.1477
							1.35691	-1.30285	-1.63843	2.14581
							1.36277	-1.31897	-1.63257	2.14394
							1.36863	-1.05734	-1.62671	2.14208
							1.3745	-0.83169	-1.62085	2.1402
							1.38036	-0.782141	-1.61499	2.13831
							1.38622	-0.359246	-1.60912	2.13639
							1.39208	-0.175511	-1.60326	2.13443
							1.39794	0.226635	-1.5974	2.13242
							1.4038	0.527916	-1.59154	2.13036
							1.40966	0.747792	-1.58568	2.12826
							1.41552	0.73349	-1.57982	2.12611
							1.42139	0.912625	-1.57396	2.12393
							1.42725	1.03125	-1.5681	2.12172
							1.43311	1.33463	-1.56224	2.11949
							1.43897	1.64084	-1.55638	2.11727
							1.44483	1.66988	-1.55051	2.11504
							1.45069	1.5044	-1.54465	2.11283
							1.45655	1.4914	-1.53879	2.11064
							1.46242	1.63275	-1.53293	2.10846
							1.46828	1.61342	-1.52707	2.10629
							1.47414	1.61925	-1.52121	2.10413
							1.48	1.81638	-1.51535	2.10197
							1.48586	1.77353	-1.50949	2.0998
							1.49172	1.83528	-1.50363	2.0976
							1.49758	1.87874	-1.49777	2.09538
							1.50345	1.93639	-1.4919	2.09312
							1.50931	1.93644	-1.48604	2.09082
							1.51517	2.04037	-1.48018	2.08847
							1.52103	1.77811	-1.47432	2.08609
							1.52689	1.65225	-1.46846	2.08368
							1.53275	1.76895	-1.4626	2.08125
							1.53861	1.76763	-1.45674	2.0788
							1.54448	1.7134	-1.45088	2.07634
							1.55034	1.47996	-1.44502	2.07389
							1.5562	1.28442	-1.43916	2.07144
							1.56206	1.05336	-1.43329	2.069
							1.56792	0.899798	-1.42743	2.06656
							1.57378	0.628306	-1.42157	2.06412
							1.57964	0.318302	-1.41571	2.06167
							1.5855	0.251244	-1.40985	2.05922
							1.59137	-0.00448472	-1.40399	2.05675
							1.59723	-0.181965	-1.39813	2.05426
							1.60309	-0.162033	-1.39227	2.05174
							1.60895	-0.203111	-1.38641	2.0492
							1.61481	-0.460845	-1.38055	2.04664
							1.62067	-0.456601	-1.37468	2.04405
							1.62653	-0.50735	-1.36882	2.04144
							1.6324	-0.510916	-1.36296	2.03882
							1.63826	-0.250598	-1.3571	2.03619
							1.64412	-0.410779	-1.35124	2.03355
							1.64998	-0.284627	-1.34538	2.03091
							1.65584	-0.267139	-1.33952	2.02827
							1.6617	-0.0117058	-1.33366	2.02562
							1.66756	-0.0537858	-1.3278	2.02297
							1.67343	-0.152061	-1.32194	2.0203
							1.67929	0.380178	-1.31607	2.01762
							1.68515	0.349883	-1.31021	2.01492
							1.69101	0.631875	-1.30435	2.0122
							1.69687	0.891309	-1.29849	2.00945
							1.70273	0.851831	-1.29263	2.00669
							1.70859	1.13087	-1.28677	2.00391
							1.71446	1.61868	-1.28091	2.00112
							1.72032	1.72442	-1.27505	1.99832
							1.72618	1.7465	-1.26919	1.99552
							1.73204	1.82302	-1.26333	1.99271
							1.7379	2.05275	-1.25746	1.9899
							1.74376	2.22996	-1.2516	1.98709
							1.74962	2.41164	-1.24574	1.98428
							1.75549	2.25396	-1.23988	1.98146
							1.76135	2.25426	-1.23402	1.97863
							1.76721	2.41538	-1.22816	1.97578
							1.77307	2.43341	-1.2223	1.97291
							1.77893	2.54107	-1.21644	1.97002
							1.78479	2.36784	-1.21058	1.9671
							1.79065	2.18744	-1.20472	1.96415
							1.79651	2.15381	-1.19885	1.96117
							1.80238	1.91518	-1.19299	1.95818
							1.80824	1.49831	-1.18713	1.95517
							1.8141	1.22603	-1.18127	1.95215
							1.81996	1.10687	-1.17541	1.94913
							1.82582	0.780091	-1.16955	1.94611
							1.83168	0.444238	-1.16369	1.9431
							1.83754	-0.0334399	-1.15783	1.94011
							1.84341	-0.290225	-1.15197	1.93713
							1.84927	-0.712535	-1.14611	1.93415
							1.85513	-1.00634	-1.14024	1.93118
							1.86099	-1.15701	-1.13438	1.92821
							1.86685	-1.08815	-1.12852	1.92523
							1.87271	-0.887856	-1.12266	1.92224
							1.87857	-0.60014	-1.1168	1.91922
							1.88444	-0.56022	-1.11094	1.91617
							1.8903	-0.296016	-1.10508	1.91309
							1.89616	0.114177	-1.09922	1.90998
							1.90202	0.507442	-1.09336	1.90683
							1.90788	0.710512	-1.0875	1.90366
							1.91374	1.11469	-1.08163	1.90046
							1.9196	1.46301	-1.07577	1.89724
							1.92547	1.64792	-1.06991	1.894
							1.93133	1.75406	-1.06405	1.89077
							1.93719	1.95159	-1.05819	1.88753
							1.94305	1.95508	-1.05233	1.8843
							1.94891	1.9143	-1.04647	1.88107
							1.95477	1.90007	-1.04061	1.87784
							1.96063	1.89993	-1.03475	1.87462
							1.96649	2.14161	-1.02889	1.87139
							1.97236	2.18034	-1.02302	1.86816
							1.97822	2.03375	-1.01716	1.86491
							1.98408	2.07631	-1.0113	1.86164
							1.98994	2.17693	-1.00544	1.85836
							1.9958	2.32768	-0.999581	1.85506
							2.00166	2.14249	-0.99372	1.85173
							2.00752	2.14315	-0.987859	1.8484
							2.01339	2.21589	-0.981998	1.84506
							2.01925	2.23571	-0.976137	1.84171
							2.02511	2.26773	-0.970276	1.83836
							2.03097	2.24999	-0.964415	1.83502
							2.03683	2.2268	-0.958554	1.83168
							2.04269	2.26564	-0.952693	1.82835
							2.04855	2.33258	-0.946832	1.82502
							2.05442	2.31151	-0.940971	1.8217
							2.06028	1.95003	-0.93511	1.81836
							2.06614	1.70485	-0.929249	1.81501
							2.072	1.45839	-0.923388	1.81163
							2.07786	1.29614	-0.917527	1.80823
							2.08372	0.868948	-0.911666	1.8048
							2.08958	0.480169	-0.905805	1.80133
							2.09545	0.0330547	-0.899944	1.79783
							2.10131	-0.264905	-0.894083	1.79429
							2.10717	-0.343933	-0.888222	1.79074
							2.11303	-0.577461	-0.882361	1.78716
							2.11889	-0.843006	-0.8765	1.78357
							2.12475	-0.800375	-0.870639	1.77998
							2.13061	-0.923769	-0.864778	1.77639
							2.13648	-1.00545	-0.858917	1.77281
							2.14234	-0.942266	-0.853056	1.76924
							2.1482	-0.893599	-0.847195	1.76567
							2.15406	-0.825986	-0.841334	1.76212
							2.15992	-0.662743	-0.835473	1.75857
							2.16578	-0.629039	-0.829612	1.75502
							2.17164	-0.66425	-0.823751	1.75145
							2.1775	-0.324291	-0.81789	1.74788
							2.18337	-0.256706	-0.812029	1.74429
							2.18923	-0.261644	-0.806168	1.74067
							2.19509	-0.254358	-0.800307	1.73704
							2.20095	-0.160977	-0.794446	1.73339
							2.20681	-0.129503	-0.788585	1.72973
							2.21267	0.122132	-0.782724	1.72606
							2.21853	0.198813	-0.776863	1.72239
							2.2244	0.31106	-0.771002	1.71872
							2.23026	0.530954	-0.765141	1.71507
							2.23612	1.02057	-0.75928	1.71143
							2.24198	1.13414	-0.753419	1.7078
							2.24784	1.47309	-0.747558	1.70419
							2.2537	1.6778	-0.741697	1.7006
							2.25956	1.82317	-0.735836	1.69702
							2.26543	2.00432	-0.729975	1.69344
							2.27129	2.16533	-0.724114	1.68985
							2.27715	2.12162	-0.718253	1.68626
							2.28301	2.11008	-0.712392	1.68265
							2.28887	1.96072	-0.706531	1.67902
							2.29473	1.98127	-0.70067	1.67537
							2.30059	1.33232	-0.694809	1.67169
							2.30646	0.978699	-0.688948	1.66798
							2.31232	0.639747	-0.683087	1.66425
							2.31818	0.127302	-0.677226	1.66049
							2.32404	-0.285748	-0.671365	1.65672
							2.3299	-0.673801	-0.665504	1.65293
							2.33576	-1.23642	-0.659643	1.64914
							2.34162	-1.61836	-0.653782	1.64533
							2.34749	-1.8391	-0.647921	1.64152
							2.35335	-2.20347	-0.64206	1.63771
							2.35921	-2.34665	-0.636199	1.63389
							2.36507	-2.61958	-0.630338	1.63006
							2.37093	-2.84426	-0.624477	1.62622
							2.37679	-2.72363	-0.618616	1.62236
							2.38265	-2.61342	-0.612755	1.6185
							2.38851	-2.66343	-0.606894	1.61462
							2.39438	-2.31687	-0.601033	1.61072
							2.40024	-1.93301	-0.595172	1.60682
							2.4061	-1.83675	-0.589311	1.6029
							2.41196	-1.63295	-0.58345	1.59898
							2.41782	-1.10861	-0.577589	1.59506
							2.42368	-0.887432	-0.571728	1.59113
							2.42954	-0.324638	-0.565867	1.58721
							2.43541	0.0299003	-0.560006	1.58329
							2.44127	0.497332	-0.554145	1.57937
							2.44713	0.913694	-0.548284	1.57545
							2.45299	1.13731	-0.542423	1.57153
							2.45885	1.29101	-0.536562	1.5676
							2.46471	1.51483	-0.530701	1.56366
							2.47057	1.50189	-0.52484	1.55972
							2.47644	1.34086	-0.518979	1.55577
							2.4823	1.21329	-0.513118	1.55182
							2.48816	0.96907	-0.507257	1.54785
							2.49402	0.742132	-0.501396	1.54389
							2.49988	0.393858	-0.495535	1.53992
							2.50574	-0.0320861	-0.489674	1.53596
							2.5116	-0.453986	-0.483813	1.532
							2.51747	-0.866684	-0.477952	1.52805
							2.52333	-0.944981	-0.472091	1.52411
							2.52919	-1.05816	-0.46623	1.52016
							2.53505	-1.65498	-0.460369	1.51622
							2.54091	-2.00907	-0.454508	1.51228
							2.54677	-2.38435	-0.448647	1.50834
							2.55263	-2.97732	-0.442786	1.50438
							2.55849	-3.13724	-0.436925	1.50042
							2.56436	-3.89794	-0.431064	1.49643
							2.57022	-4.41082	-0.425203	1.49243
							2.57608	-4.99698	-0.419342	1.4884
							2.58194	-5.49661	-0.413481	1.48436
							2.5878	-5.73107	-0.40762	1.4803
							2.59366	-6.0055	-0.401759	1.47624
							2.59952	-6.52577	-0.395898	1.47217
							2.60539	-6.73626	-0.390037	1.4681
							2.61125	-7.09376	-0.384176	1.46403
							2.61711	-7.14268	-0.378315	1.45998
							2.62297	-7.17917	-0.372454	1.45594
							2.62883	-6.93239	-0.366593	1.45191
							2.63469	-6.3851	-0.360732	1.4479
							2.64055	-5.97558	-0.354871	1.44388
							2.64642	-5.37975	-0.34901	1.43987
							2.65228	-4.40925	-0.343149	1.43584
							2.65814	-3.43177	-0.337288	1.4318
							2.664	-2.3745	-0.331427	1.42774
							2.66986	-1.57328	-0.325566	1.42365
							2.67572	-0.351976	-0.319705	1.41953
							2.68158	0.372383	-0.313844	1.41538
							2.68745	0.93162	-0.307983	1.41121
							2.69331	1.56164	-0.302122	1.40701
							2.69917	1.95746	-0.296261	1.4028
							2.70503	2.5128	-0.2904	1.39858
							2.71089	2.68451	-0.284539	1.39436
							2.71675	2.86276	-0.278678	1.39015
							2.72261	2.95157	-0.272817	1.38595
							2.72848	2.84953	-0.266956	1.38176
							2.73434	2.93778	-0.261095	1.37759
							2.7402	2.96542	-0.255234	1.37342
							2.74606	2.88976	-0.249373	1.36926
							2.75192	3.09933	-0.243512	1.36509
							2.75778	3.02498	-0.237651	1.3609
							2.76364	3.21561	-0.23179	1.35669
							2.7695	2.71976	-0.225929	1.35246
							2.77537	2.71659	-0.220068	1.3482
							2.78123	2.27165	-0.214207	1.3439
							2.78709	1.54102	-0.208346	1.33958
							2.79295	1.1787	-0.202485	1.33524
							2.79881	0.525361	-0.196624	1.33088
							2.80467	-0.175292	-0.190763	1.32653
							2.81053	-0.76016	-0.184902	1.32218
							2.8164	-1.41341	-0.179041	1.31785
							2.82226	-2.25351	-0.17318	1.31355
							2.82812	-2.54316	-0.167319	1.30927
							2.83398	-2.97534	-0.161458	1.30503
							2.83984	-3.35887	-0.155597	1.30081
							2.8457	-3.52741	-0.149736	1.29661
							2.85156	-3.58951	-0.143875	1.29243
							2.85743	-3.30273	-0.138014	1.28825
							2.86329	-3.56763	-0.132153	1.28407
							2.86915	-3.41257	-0.126292	1.27989
							2.87501	-3.41129	-0.120431	1.27568
							2.88087	-3.24309	-0.11457	1.27147
							2.88673	-3.40926	-0.108709	1.26723
							2.89259	-2.9856	-0.102848	1.26298
							2.89846	-2.74662	-0.0969869	1.25871
							2.90432	-2.71707	-0.0911259	1.25444
							2.91018	-2.37043	-0.0852649	1.25017
							2.91604	-2.13579	-0.0794039	1.24589
							2.9219	-1.69362	-0.0735429	1.24163
							2.92776	-1.58562	-0.0676819	1.23737
							2.93362	-0.895028	-0.0618209	1.23313
							2.93949	-0.484908	-0.0559599	1.22889
							2.94535	0.0775644	-0.0500989	1.22466
							2.95121	0.41263	-0.0442379	1.22042
							2.95707	0.585822	-0.0383769	1.21619
							2.96293	0.847586	-0.0325159	1.21194
							2.96879	1.3589	-0.0266549	1.20768
							2.97465	1.38554	-0.0207939	1.2034
							2.98051	1.7397	-0.0149329	1.19911
							2.98638	1.76338	-0.00907189	1.1948
							2.99224	1.94127	-0.00321089	1.19047
							2.9981	1.79412	0.00265011	1.18614
							3.00396	1.85719	0.00851111	1.1818
							3.00982	1.6747	0.0143721	1.17746
							3.01568	1.62325	0.0202331	1.17313
							3.02154	1.38904	0.0260941	1.16881
							3.02741	1.23681	0.0319551	1.16451
							3.03327	0.789121	0.0378161	1.16022
							3.03913	0.494268	0.0436771	1.15595
							3.04499	0.139258	0.0495381	1.15168
							3.05085	-0.0737835	0.0553991	1.14743
							3.05671	-0.38107	0.0612601	1.14317
							3.06257	-0.784619	0.0671211	1.13892
							3.06844	-1.20815	0.0729821	1.13465
							3.0743	-1.78203	0.0788431	1.13038
							3.08016	-2.24885	0.0847041	1.12609
							3.08602	-2.57308	0.0905651	1.12179
							3.09188	-2.84384	0.0964261	1.11748
							3.09774	-3.24214	0.102287	1.11316
							3.1036	-3.12774	0.108148	1.10885
							3.10947	-3.35511	0.114009	1.10454
							3.11533	-3.22713	0.11987	1.10023
							3.12119	-3.24532	0.125731	1.09593
							3.12705	-3.10737	0.131592	1.09164
							3.13291	-3.10632	0.137453	1.08737
							3.13877	-3.00598	0.143314	1.0831
							3.14463	-3.00424	0.149175	1.07884
							3.15049	-2.95071	0.155036	1.07459
							3.15636	-2.62261	0.160897	1.07034
							3.16222	-2.62151	0.166758	1.06609
							3.16808	-2.30025	0.172619	1.06183
							3.17394	-2.42295	0.17848	1.05756
							3.1798	-1.62987	0.184341	1.05329
							3.18566	-1.25478	0.190202	1.049
							3.19152	-0.435039	0.196063	1.04471
							3.19739	0.149859	0.201924	1.0404
							3.20325	0.97557	0.207785	1.03609
							3.20911	1.54859	0.213646	1.03179
							3.21497	2.49294	0.219507	1.02748
							3.22083	3.0953	0.225368	1.02318
							3.22669	3.20303	0.231229	1.01888
							3.23255	3.69581	0.23709	1.01459
							3.23842	3.75534	0.242951	1.01031
							3.24428	4.16273	0.248812	1.00603
							3.25014	3.75741	0.254673	1.00174
							3.256	3.8139	0.260534	0.997459
							3.26186	3.42429	0.266395	0.993173
							3.26772	3.13218	0.272256	0.988887
							3.27358	2.67869	0.278117	0.9846
							3.27945	2.19366	0.283978	0.980316
							3.28531	1.80332	0.289839	0.976036
							3.29117	1.53893	0.2957	0.971761
							3.29703	0.956243	0.301561	0.967494
							3.30289	0.659295	0.307422	0.963234
							3.30875	0.351217	0.313283	0.958982
							3.31461	0.114044	0.319144	0.954735
							3.32048	0.0904209	0.325005	0.950493
							3.32634	0.140165	0.330866	0.946253
							3.3322	-0.14182	0.336727	0.942012
							3.33806	0.129819	0.342588	0.937766
							3.34392	-0.213041	0.348449	0.933513
							3.34978	-0.228176	0.35431	0.92925
							3.35564	-0.65343	0.360171	0.924977
							3.3615	-0.947053	0.366032	0.920695
							3.36737	-0.827493	0.371893	0.916404
							3.37323	-1.56627	0.377754	0.912107
							3.37909	-1.433	0.383615	0.907806
							3.38495	-1.614	0.389476	0.903508
							3.39081	-1.49542	0.395337	0.899214
							3.39667	-1.85156	0.401198	0.89493
							3.40253	-1.80418	0.407059	0.890657
							3.4084	-1.3448	0.41292	0.886398
							3.41426	-1.25642	0.418781	0.882153
							3.42012	-0.486847	0.424642	0.877919
							3.42598	-0.175683	0.430503	0.873696
							3.43184	0.303076	0.436364	0.869478
							3.4377	1.04488	0.442225	0.865263
							3.44356	1.37111	0.448086	0.861045
							3.44943	1.71642	0.453947	0.856822
							3.45529	2.21974	0.459808	0.852589
							3.46115	2.63732	0.465669	0.848347
							3.46701	2.85587	0.47153	0.844094
							3.47287	2.95344	0.477391	0.839834
							3.47873	3.46037	0.483252	0.835569
							3.48459	3.7154	0.489113	0.831304
							3.49046	3.50088	0.494974	0.827046
							3.49632	3.8168	0.500835	0.822798
							3.50218	3.80187	0.506696	0.818565
							3.50804	3.56893	0.512557	0.814349
							3.5139	3.64831	0.518418	0.810151
							3.51976	3.70926	0.524279	0.805969
							3.52562	3.48194	0.53014	0.8018
							3.53149	3.3575	0.536001	0.797641
							3.53735	2.99651	0.541862	0.793486
							3.54321	2.60747	0.547723	0.789331
							3.54907	2.15536	0.553584	0.785174
							3.55493	1.89218	0.559445	0.78101
							3.56079	1.35672	0.565306	0.77684
							3.56665	1.18366	0.571167	0.772667
							3.57251	0.772648	0.577028	0.768492
							3.57838	0.506127	0.582889	0.764322
							3.58424	-0.172777	0.58875	0.760162
							3.5901	-0.54241	0.594611	0.756021
							3.59596	-0.977005	0.600472	0.751904
							3.60182	-1.22457	0.606333	0.747818
							3.60768	-0.589553	0.612194	0.743766
							3.61354	-0.455093	0.618055	0.739748
							3.61941	-0.430045	0.623916	0.735761
							3.62527	-0.0362909	0.629777	0.7318
							3.63113	0.204076	0.635638	0.727858
							3.63699	0.360392	0.641499	0.723923
							3.64285	1.27607	0.64736	0.719987
							3.64871	1.95065	0.653221	0.71604
							3.65457	2.07947	0.659082	0.712074
							3.66044	2.49724	0.664943	0.708083
							3.6663	3.26461	0.670804	0.704066
							3.67216	3.57244	0.676665	0.700021
							3.67802	4.15109	0.682526	0.695953
							3.68388	4.55673	0.688387	0.691867
							3.68974	5.05872	0.694248	0.68777
							3.6956	5.32632	0.700109	0.683671
							3.70147	6.02897	0.70597	0.679578
							3.70733	6.67936	0.711831	0.675499
							3.71319	7.10329	0.717692	0.671442
							3.71905	7.92672	0.723553	0.667409
							3.72491	8.04482	0.729414	0.663403
							3.73077	8.57929	0.735275	0.659423
							3.73663	9.01673	0.741136	0.655466
							3.74249	9.38298	0.746997	0.651528
							3.74836	9.70386	0.752858	0.647604
							3.75422	9.7008	0.758719	0.643688
							3.76008	10.0954	0.76458	0.639774
							3.76594	9.87856	0.770441	0.635857
							3.7718	9.88491	0.776302	0.631935
							3.77766	10.349	0.782163	0.628005
							3.78352	9.91386	0.788024	0.624068
							3.78939	9.3706	0.793885	0.620124
							3.79525	9.46696	0.799746	0.616178
							3.80111	8.78499	0.805607	0.612235
							3.80697	8.28984	0.811468	0.608299
							3.81283	7.88556	0.817329	0.604378
							3.81869	7.87631	0.82319	0.600476
							3.82455	7.32247	0.829051	0.596599
							3.83042	7.18051	0.834912	0.592749
							3.83628	7.07615	0.840773	0.588928
							3.84214	6.7395	0.846634	0.585134
							3.848	6.37902	0.852495	0.581365
							3.85386	6.62066	0.858356	0.577615
							3.85972	6.89881	0.864217	0.573879
							3.86558	6.93485	0.870078	0.570152
							3.87145	7.05033	0.875939	0.566427
							3.87731	7.65375	0.8818	0.562701
							3.88317	8.05772	0.887661	0.55897
							3.88903	8.56637	0.893522	0.555231
							3.89489	9.02287	0.899383	0.551486
							3.90075	9.62697	0.905244	0.547734
							3.90661	10.5002	0.911105	0.543977
							3.91248	11.1638	0.916966	0.540218
							3.91834	11.7045	0.922827	0.536462
							3.9242	12.2526	0.928688	0.532711
							3.93006	12.8946	0.934549	0.52897
							3.93592	13.6217	0.94041	0.525242
							3.94178	14.6334	0.946271	0.521532
							3.94764	16.0254	0.952132	0.517841
							3.9535	17.7797	0.957993	0.514171
							3.95937	20.966	0.963854	0.510522
							3.96523	26.419	0.969715	0.506893
							3.97109	36.2865	0.975576	0.50328
							3.97695	55.4389	0.981437	0.499682
							3.98281	85.8938	0.987298	0.496094
							3.98867	128.651	0.993159	0.492513
							3.99453	183.571	0.99902	0.488937
							4.0004	250.602	1.00488	0.485363
							4.00626	330.595	1.01074	0.481791
							4.01212	389.612	1.0166	0.47822
									1.02246	0.474653
									1.02833	0.471091
									1.03419	0.467537
									1.04005	0.463995
									1.04591	0.460469
									1.05177	0.45696
									1.05763	0.453473
									1.06349	0.450006
									1.06935	0.446561
									1.07521	0.443135
									1.08107	0.439725
									1.08694	0.436329
									1.0928	0.432944
									1.09866	0.429567
									1.10452	0.426195
									1.11038	0.422825
									1.11624	0.419457
									1.1221	0.41609
									1.12796	0.412723
									1.13382	0.409359
									1.13968	0.406
									1.14555	0.402649
									1.15141	0.399312
									1.15727	0.395992
									1.16313	0.392694
									1.16899	0.389421
									1.17485	0.386176
									1.18071	0.382959
									1.18657	0.379769
									1.19243	0.376603
									1.19829	0.373458
									1.20416	0.370329
									1.21002	0.367211
									1.21588	0.3641
									1.22174	0.360991
									1.2276	0.357882
									1.23346	0.354771
									1.23932	0.351657
									1.24518	0.348542
									1.25104	0.345428
									1.2569	0.34232
									1.26277	0.339223
									1.26863	0.336141
									1.27449	0.333079
									1.28035	0.330042
									1.28621	0.327033
									1.29207	0.324053
									1.29793	0.321104
									1.30379	0.318183
									1.30965	0.31529
									1.31551	0.312421
									1.32138	0.309572
									1.32724	0.306737
									1.3331	0.303914
									1.33896	0.301098
									1.34482	0.298286
									1.35068	0.295478
									1.35654	0.292675
									1.3624	0.289878
									1.36826	0.287089
									1.37412	0.284313
									1.37999	0.281551
									1.38585	0.278806
									1.39171	0.276083
									1.39757	0.273383
									1.40343	0.270708
									1.40929	0.268059
									1.41515	0.265436
									1.42101	0.262838
									1.42687	0.260263
									1.43273	0.257708
									1.4386	0.25517
									1.44446	0.252647
									1.45032	0.250135
									1.45618	0.247632
									1.46204	0.245139
									1.4679	0.242653
									1.47376	0.240176
									1.47962	0.237709
									1.48548	0.235252
									1.49134	0.232808
									1.49721	0.230377
									1.50307	0.227962
									1.50893	0.225564
									1.51479	0.223185
									1.52065	0.220826
									1.52651	0.218488
									1.53237	0.216172
									1.53823	0.213879
									1.54409	0.211609
									1.54995	0.209363
									1.55582	0.207141
									1.56168	0.204944
									1.56754	0.20277
									1.5734	0.200621
									1.57926	0.198495
									1.58512	0.19639
									1.59098	0.194305
									1.59684	0.192242
									1.6027	0.190199
									1.60856	0.188175
									1.61443	0.186171
									1.62029	0.184187
									1.62615	0.182222
									1.63201	0.180275
									1.63787	0.178347
									1.64373	0.176438
									1.64959	0.174546
									1.65545	0.172672
									1.66131	0.170816
									1.66717	0.168977
									1.67304	0.167156
									1.6789	0.165353
									1.68476	0.163569
									1.69062	0.161805
									1.69648	0.160061
									1.70234	0.15834
									1.7082	0.156642
									1.71406	0.154967
									1.71992	0.153317
									1.72578	0.151691
									1.73165	0.15009
									1.73751	0.148515
									1.74337	0.146964
									1.74923	0.145438
									1.75509	0.143934
									1.76095	0.142453
									1.76681	0.140994
									1.77267	0.139555
									1.77853	0.138136
									1.78439	0.136737
									1.79026	0.135357
									1.79612	0.133997
									1.80198	0.132656
									1.80784	0.131335
									1.8137	0.130034
									1.81956	0.128755
									1.82542	0.127501
									1.83128	0.126272
									1.83714	0.125071
									1.843	0.1239
									1.84887	0.122762
									1.85473	0.121656
									1.86059	0.120583
									1.86645	0.119541
									1.87231	0.118529
									1.87817	0.117545
									1.88403	0.116587
									1.88989	0.115653
									1.89575	0.114742
									1.90161	0.113852
									1.90748	0.112984
									1.91334	0.112138
									1.9192	0.111314
									1.92506	0.110514
									1.93092	0.109738
									1.93678	0.108987
									1.94264	0.108262
									1.9485	0.107563
									1.95436	0.106892
									1.96022	0.10625
									1.96609	0.105637
									1.97195	0.105057
									1.97781	0.104509
									1.98367	0.103997
									1.98953	0.10352
									1.99539	0.103078
									2.00125	0.102671
									2.00711	0.102295
									2.01297	0.101949
									2.01883	0.101632
									2.0247	0.101341
									2.03056	0.101077
									2.03642	0.10084
									2.04228	0.100633
									2.04814	0.100457
									2.054	0.100312
									2.05986	0.100198
									2.06572	0.100115
									2.07158	0.10006
									2.07744	0.100031
									2.08331	0.100028
									2.08917	0.100047
									2.09503	0.10009
									2.10089	0.100157
									2.10675	0.100248
									2.11261	0.100366
									2.11847	0.100511
									2.12433	0.100684
									2.13019	0.100887
									2.13605	0.101121
									2.14192	0.101387
									2.14778	0.101688
									2.15364	0.102023
									2.1595	0.102394
									2.16536	0.1028
									2.17122	0.103241
									2.17708	0.103715
									2.18294	0.104221
									2.1888	0.10476
									2.19466	0.105329
									2.20053	0.105929
									2.20639	0.106558
									2.21225	0.107217
									2.21811	0.107906
									2.22397	0.108623
									2.22983	0.10937
									2.23569	0.110146
									2.24155	0.110954
									2.24741	0.111793
									2.25327	0.112664
									2.25914	0.113567
									2.265	0.114503
									2.27086	0.11547
									2.27672	0.11647
									2.28258	0.1175
									2.28844	0.118561
									2.2943	0.119653
									2.30016	0.120776
									2.30602	0.121929
									2.31188	0.123114
									2.31775	0.12433
									2.32361	0.125579
									2.32947	0.126862
									2.33533	0.12818
									2.34119	0.129534
									2.34705	0.130925
									2.35291	0.132354
									2.35877	0.133821
									2.36463	0.135329
									2.37049	0.136878
									2.37636	0.138469
									2.38222	0.140103
									2.38808	0.141779
									2.39394	0.143499
									2.3998	0.145258
									2.40566	0.147058
									2.41152	0.148894
									2.41738	0.150764
									2.42324	0.152666
									2.4291	0.154598
									2.43497	0.15656
									2.44083	0.158553
									2.44669	0.160579
									2.45255	0.162639
									2.45841	0.164735
									2.46427	0.166867
									2.47013	0.169035
									2.47599	0.17124
									2.48185	0.173479
									2.48771	0.175753
									2.49358	0.178063
									2.49944	0.180409
									2.5053	0.182792
									2.51116	0.185217
									2.51702	0.187684
									2.52288	0.190196
									2.52874	0.192756
									2.5346	0.195365
									2.54046	0.198023
									2.54632	0.200729
									2.55219	0.20348
									2.55805	0.206273
									2.56391	0.209104
									2.56977	0.211973
									2.57563	0.214875
									2.58149	0.217812
									2.58735	0.220783
									2.59321	0.22379
									2.59907	0.226832
									2.60493	0.229912
									2.6108	0.233032
									2.61666	0.236192
									2.62252	0.239394
									2.62838	0.242643
									2.63424	0.245938
									2.6401	0.249284
									2.64596	0.252681
									2.65182	0.25613
									2.65768	0.25963
									2.66354	0.263178
									2.66941	0.266771
									2.67527	0.270407
									2.68113	0.274082
									2.68699	0.277792
									2.69285	0.281535
									2.69871	0.285312
									2.70457	0.289121
									2.71043	0.292966
									2.71629	0.296847
									2.72215	0.300767
									2.72802	0.304729
									2.73388	0.308734
									2.73974	0.312783
									2.7456	0.316878
									2.75146	0.321018
									2.75732	0.325204
									2.76318	0.329437
									2.76904	0.333718
									2.7749	0.338048
									2.78076	0.342428
									2.78663	0.346859
									2.79249	0.351339
									2.79835	0.355868
									2.80421	0.360445
									2.81007	0.365068
									2.81593	0.369738
									2.82179	0.374453
									2.82765	0.379215
									2.83351	0.384024
									2.83937	0.388883
									2.84524	0.393793
									2.8511	0.398756
									2.85696	0.403773
									2.86282	0.408843
									2.86868	0.413966
									2.87454	0.41914
									2.8804	0.424364
									2.88626	0.429636
									2.89212	0.434953
									2.89798	0.440314
									2.90385	0.445718
									2.90971	0.451166
									2.91557	0.456657
									2.92143	0.462194
									2.92729	0.467779
									2.93315	0.473414
									2.93901	0.479103
									2.94487	0.484847
									2.95073	0.490649
									2.95659	0.496507
									2.96246	0.502425
									2.96832	0.5084
									2.97418	0.514435
									2.98004	0.520529
									2.9859	0.526682
									2.99176	0.532893
									2.99762	0.53916
									3.00348	0.545482
									3.00934	0.551855
									3.0152	0.558278
									3.02107	0.564746
									3.02693	0.571259
									3.03279	0.577816
									3.03865	0.584416
									3.04451	0.59106
									3.05037	0.59775
									3.05623	0.604491
									3.06209	0.611284
									3.06795	0.618133
									3.07381	0.625042
									3.07968	0.632013
									3.08554	0.639047
									3.0914	0.646146
									3.09726	0.653307
									3.10312	0.66053
									3.10898	0.667814
									3.11484	0.675156
									3.1207	0.682556
									3.12656	0.690013
									3.13242	0.697526
									3.13829	0.705095
									3.14415	0.712722
									3.15001	0.720406
									3.15587	0.728148
									3.16173	0.735949
									3.16759	0.74381
									3.17345	0.751733
									3.17931	0.759718
									3.18517	0.767766
									3.19103	0.775878
									3.1969	0.784054
									3.20276	0.792293
									3.20862	0.800594
									3.21448	0.808956
									3.22034	0.817378
									3.2262	0.82586
									3.23206	0.834402
									3.23792	0.843003
									3.24378	0.851665
									3.24964	0.860386
									3.25551	0.869165
									3.26137	0.878002
									3.26723	0.886896
									3.27309	0.895846
									3.27895	0.904854
									3.28481	0.913921
									3.29067	0.923049
									3.29653	0.932242
									3.30239	0.941502
									3.30825	0.950834
									3.31412	0.960238
									3.31998	0.969716
									3.32584	0.979269
									3.3317	0.988893
									3.33756	0.998588
									3.34342	1.00835
									3.34928	1.01818
									3.35514	1.02806
									3.361	1.03801
									3.36686	1.04801
									3.37273	1.05808
									3.37859	1.0682
									3.38445	1.07838
									3.39031	1.08862
									3.39617	1.09893
									3.40203	1.1093
									3.40789	1.11975
									3.41375	1.13027
									3.41961	1.14087
									3.42547	1.15154
									3.43134	1.16229
									3.4372	1.17312
									3.44306	1.18403
									3.44892	1.19501
									3.45478	1.20608
									3.46064	1.21721
									3.4665	1.22843
									3.47236	1.23971
									3.47822	1.25107
									3.48408	1.26251
									3.48995	1.27401
									3.49581	1.28559
									3.50167	1.29724
									3.50753	1.30896
									3.51339	1.32075
									3.51925	1.33261
									3.52511	1.34455
									3.53097	1.35657
									3.53683	1.36866
									3.54269	1.38082
									3.54856	1.39306
									3.55442	1.40538
									3.56028	1.41777
									3.56614	1.43023
									3.572	1.44276
									3.57786	1.45536
									3.58372	1.46802
									3.58958	1.48076
									3.59544	1.49356
									3.6013	1.50643
									3.60717	1.51937
									3.61303	1.53239
									3.61889	1.54549
									3.62475	1.55866
									3.63061	1.57192
									3.63647	1.58526
									3.64233	1.59869
									3.64819	1.6122
									3.65405	1.6258
									3.65991	1.6395
									3.66578	1.65328
									3.67164	1.66715
									3.6775	1.6811
									3.68336	1.69513
									3.68922	1.70922
									3.69508	1.72339
									3.70094	1.73761
									3.7068	1.7519
									3.71266	1.76626
									3.71852	1.78068
									3.72439	1.79518
									3.73025	1.80976
									3.73611	1.82444
									3.74197	1.83921
									3.74783	1.85409
									3.75369	1.86907
									3.75955	1.88416
									3.76541	1.89935
									3.77127	1.91465
									3.77713	1.93004
									3.783	1.94552
									3.78886	1.96109
									3.79472	1.97673
									3.80058	1.99245
									3.80644	2.00823
									3.8123	2.02409
									3.81816	2.04001
									3.82402	2.056
									3.82988	2.07206
									3.83574	2.08819
									3.84161	2.10441
									3.84747	2.12072
									3.85333	2.13711
									3.85919	2.15361
									3.86505	2.1702
									3.87091	2.1869
									3.87677	2.2037
									3.88263	2.2206
									3.88849	2.2376
									3.89435	2.25469
									3.90022	2.27187
									3.90608	2.28914
									3.91194	2.30648
									3.9178	2.32391
									3.92366	2.34141
									3.92952	2.35899
									3.93538	2.37665
									3.94124	2.3944
									3.9471	2.41224
									3.95296	2.43018
									3.95883	2.44822
									3.96469	2.46637
									3.97055	2.48463
									3.97641	2.503
									3.98227	2.52148
									3.98813	2.54007
									3.99399	2.55877
									3.99985	2.57755
									4.00571	2.59643
									4.01157	2.61539
									4.01744	2.63444
									4.0233	2.65356
									4.02916	2.67277
									4.03502	2.69205
									4.04088	2.71143
									4.04674	2.7309
									4.0526	2.75047
									4.05846	2.77016
									4.06432	2.78996
									4.07018	2.80989
									4.07605	2.82994
									4.08191	2.85012
									4.08777	2.87043
									4.09363	2.89087
									4.09949	2.91142
									4.10535	2.93208
									4.11121	2.95285
									4.11707	2.97372
									4.12293	2.99466
									4.12879	3.01569
									4.13466	3.03678
									4.14052	3.05794
									4.14638	3.07915
									4.15224	3.10042
									4.1581	3.12175
									4.16396	3.14315
									4.16982	3.16463
									4.17568	3.18622
									4.18154	3.20795
									4.1874	3.22985
									4.19327	3.25196
									4.19913	3.2743
									4.20499	3.29692
									4.21085	3.31983
									4.21671	3.34307
									4.22257	3.36663
									4.22843	3.39053
									4.23429	3.41474
									4.24015	3.43925
									4.24601	3.46403
									4.25188	3.48903
									4.25774	3.51421
									4.2636	3.53931
									4.26946	3.5645
									4.27532	3.58973
									4.28118	3.61494
									4.28704	3.64009
									4.2929	3.66514
									4.29876	3.69004
									4.30462	3.71478
									4.31049	3.73934
									4.31635	3.76373
									4.32221	3.78795
									4.32807	3.81201
									4.33393	3.83592
									4.33979	3.85969
									4.34565	3.88334
									4.35151	3.90688
									4.35737	3.93031
									4.36323	3.95362
									4.3691	3.97679
									4.37496	3.99981
									4.38082	4.02264
									4.38668	4.04528
									4.39254	4.06771
									4.3984	4.08996
									4.40426	4.11204
									4.41012	4.13397
									4.41598	4.15579
									4.42184	4.17749
									4.42771	4.19908
									4.43357	4.22056
[truncated: 480 more rows]

## Sheet: Fig. 3
Panel a							Panel b										Panel f
Direction	VFM			HFM			Direction	VFM				HFM					Direction	VFM								HFM
Legend	X-ray photon energy	Focus size		Focus size			Legend	Plots		Gaussian fitting		Plots		Gaussian fitting			Legend	1 keV (SP8)		1 keV (Au)		2 keV (Au)		Interferometry		1 keV (SP8)		1 keV (Au)		2 keV (Au)		Interferometry
Axis		Knife-edge scanning	Ptychography	Knife-edge scanning	Ptychography		Axis	Position	Normalized intensity	Position	Normalized intensity	Position	Normalized intensity	Position	Normalized intensity		Axis	Position	Figure error	Position	Figure error	Position	Figure error	Position	Figure error	Position	Figure error	Position	Figure error	Position	Figure error	Position	Figure error
Unit	keV	nm	nm	nm	nm		Unit	μm		μm		μm		μm			Unit	μm	nm	μm	nm	μm	nm	μm	nm	μm	nm	μm	nm	μm	nm	μm	nm
	0.3	142.5	144.05	169	169.44			1.3202	5.25861e-05	1.3202	0.00342073	1.3202	0.000469147	1.3202	0.0112083			-2.01352	-7.72989	-1.86352	-5.12365	-1.83352	-10.3265	1.35141	32.3991	-3.78201	8.11001	-3.77201	10.7572	-3.75201	6.75382	-4.3583	37.3286
	0.4	118.6		140.4				1.31504	2.85845e-05	1.3197	0.00342073	1.31504	0.000270986	1.3197	0.0112083			-1.94456	-6.91514	-1.80579	-3.9966	-1.76763	-8.72968	1.34554	92.2688	-3.64787	7.73185	-3.63824	9.06617	-3.61824	17.8216	-4.35244	40.3048
	0.6	103.3	65.33	121.5	73.43			1.30989	1.84085e-05	1.3192	0.00342073	1.30989	0.000343278	1.3192	0.0112083			-1.87738	-5.93789	-1.74942	-3.94138	-1.7035	-6.89094	1.33968	65.2679	-3.5162	5.68097	-3.50695	6.61661	-3.48695	14.619	-4.34657	44.8183
	1	77.4	40.94	96.7	50.65			1.30473	9.62867e-07	1.3187	0.00342073	1.30473	0.000716396	1.3187	0.0112083			-1.81191	-5.52653	-1.69435	-3.72229	-1.64106	-6.85953	1.33382	53.9953	-3.38692	3.41101	-3.37807	5.89269	-3.35807	11.443	-4.34071	35.6482
	2		20.41		40.72			1.29957	2.11484e-05	1.3182	0.00342073	1.29957	0.00130304	1.3182	0.0112083			-1.7481	-4.88938	-1.64056	-1.37036	-1.58026	-5.41879	1.32796	43.0767	-3.25997	0.14742	-3.25155	7.07167	-3.23155	7.57796	-4.33485	28.337
								1.29441	1.98911e-06	1.3177	0.00342073	1.29441	0.00200615	1.3177	0.0112083			-1.68589	-4.4674	-1.58799	-1.45895	-1.52103	-4.72366	1.3221	33.8278	-3.13529	-1.55833	-3.1273	-0.39585	-3.1073	5.10566	-4.32899	22.8238
								1.28926	1.79222e-05	1.3172	0.00342073	1.28926	0.00216891	1.3172	0.0112083			-1.6252	-4.21499	-1.5366	-0.936621	-1.46331	-4.76576	1.31624	25.3813	-3.01281	-3.39129	-3.00528	-2.93363	-2.98528	2.28844	-4.32313	17.1343
								1.2841	5.57453e-05	1.3167	0.00342073	1.2841	0.00210413	1.3167	0.0112083			-1.56599	-3.74317	-1.48635	-1.99927	-1.40703	-4.34243	1.31038	18.209	-2.89248	-4.05568	-2.88542	-0.761578	-2.86542	0.697863	-4.31727	12.8688
								1.27894	3.36377e-05	1.3162	0.00342073	1.27894	0.00157279	1.3162	0.0112083			-1.50821	-3.54425	-1.43721	-0.341545	-1.35216	-3.11806	1.30451	12.4173	-2.77424	-4.73343	-2.76766	-0.927231	-2.74766	-0.0110935	-4.31141	11.0013
								1.27379	1.10331e-07	1.3157	0.00342073	1.27379	0.000823214	1.3157	0.0112083			-1.45179	-3.44353	-1.38914	-0.200905	-1.29863	-4.01191	1.29865	8.25137	-2.65804	-4.73869	-2.65196	-0.805555	-2.63196	-0.754576	-4.30554	7.17446
								1.26863	1.26789e-05	1.3152	0.00342073	1.26863	0.000317709	1.3152	0.0112083			-1.3967	-3.37662	-1.3421	-1.33134	-1.2464	-3.62727	1.29279	4.57342	-2.54383	-3.94906	-2.53825	-2.96065	-2.51825	2.28264	-4.29968	-1.36892
								1.26347	3.80739e-05	1.3147	0.00342073	1.26347	5.1683e-05	1.3147	0.0112083			-1.34289	-3.26021	-1.29606	-1.07256	-1.19541	-3.70164	1.28693	2.41111	-2.43155	-3.2754	-2.42649	-2.39545	-2.40649	-0.0986058	-4.29382	-2.45234
								1.25832	3.08205e-05	1.3142	0.00342073	1.25832	2.02498e-06	1.3142	0.0112083			-1.29032	-3.05928	-1.25099	-0.942625	-1.14564	-3.70875	1.28107	1.26113	-2.32115	-2.333	-2.31663	0.878825	-2.29663	3.12231	-4.28796	-1.88575
								1.25316	3.55208e-05	1.3137	0.00342073	1.25316	2.35459e-05	1.3137	0.0112083			-1.23893	-2.99994	-1.20686	-1.22278	-1.09703	-3.15352	1.27521	0.880944	-2.2126	-2.73787	-2.20861	-0.377861	-2.18861	-0.927078	-4.2821	-3.20905
								1.248	4.00914e-05	1.3132	0.00342073	1.248	9.9628e-05	1.3132	0.0112083			-1.1887	-3.03626	-1.16365	-1.47404	-1.04954	-3.81387	1.26935	0.671226	-2.10584	-3.57221	-2.1024	-1.05045	-2.0824	-2.4925	-4.27624	-10.6753
								1.24284	4.72206e-05	1.3127	0.00342073	1.24284	0.000271381	1.3127	0.0112083			-1.13958	-3.14097	-1.12131	-0.590832	-1.00314	-4.02276	1.26349	0.954418	-2.00083	-3.66212	-1.99794	-1.16593	-1.97794	-0.484945	-4.27038	-9.63806
								1.23769	4.73699e-05	1.3122	0.00342073	1.23769	0.000462716	1.3122	0.0112083			-1.09154	-3.09213	-1.07983	-2.55048	-0.95778	-3.6652	1.25762	1.36569	-1.89752	-2.54221	-1.89521	-0.508011	-1.87521	-1.00389	-4.26451	-10.2385
								1.23253	2.6237e-05	1.3117	0.00342073	1.23253	0.000690561	1.3117	0.0112083			-1.04454	-3.324	-1.03918	-1.37111	-0.913437	-4.24354	1.25176	0.939911	-1.79589	-2.05869	-1.79414	-1.55966	-1.77414	-1.93082	-4.25865	-12.7637
								1.22737	6.51145e-06	1.3112	0.00342073	1.22737	0.000828462	1.3112	0.0112083			-0.998549	-3.53189	-0.99934	-1.88889	-0.870075	-3.78324	1.2459	0.764418	-1.69587	-1.58765	-1.6947	-0.623432	-1.6747	-1.66549	-4.25279	-12.8389
								1.22222	2.25829e-05	1.3107	0.00342073	1.22222	0.000497341	1.3107	0.0112083			-0.953535	-3.61322	-0.960278	-2.33542	-0.827659	-3.83728	1.24004	0.439107	-1.59745	-1.47592	-1.59686	-0.106525	-1.57686	-2.16422	-4.24693	-10.8989
								1.21706	7.56393e-05	1.3102	0.00342073	1.21706	0.000231544	1.3102	0.0112083			-0.909466	-3.88027	-0.921975	-6.84766	-0.786161	-4.47894	1.23418	-0.0187944	-1.50057	-1.18075	-1.50058	-0.104139	-1.48058	-1.76959	-4.24107	-10.962
								1.2119	0.000121059	1.3097	0.00342073	1.2119	6.45819e-05	1.3097	0.0112083			-0.866314	-4.05976	-0.88441	-2.03407	-0.745549	-4.45161	1.22832	-0.348678	-1.40521	-0.531279	-1.40581	-0.320964	-1.38581	-0.939231	-4.23521	-4.20891
								1.20675	0.000135773	1.3092	0.00342073	1.20675	0.000169448	1.3092	0.0112083			-0.824049	-4.29909	-0.84756	-3.30037	-0.705797	-5.06866	1.22246	-0.759746	-1.31133	-0.172103	-1.31252	0.428243	-1.29252	-0.842088	-4.22935	-2.99889
								1.20159	9.50948e-05	1.3087	0.00342073	1.20159	0.000485017	1.3087	0.0112083			-0.782645	-4.49607	-0.811405	-2.59348	-0.666877	-5.2628	1.21659	-0.948188	-1.21888	-0.0292907	-1.22068	0.373483	-1.20068	-1.46818	-4.22349	-0.947955
								1.19643	9.55494e-05	1.3082	0.00342073	1.19643	0.000811865	1.3082	0.0112083			-0.742077	-4.67086	-0.775927	-4.42024	-0.628763	-5.62163	1.21073	-1.03651	-1.12785	0.120498	-1.13026	0.153876	-1.11026	-1.14278	-4.21762	2.39615
								1.19127	2.59116e-05	1.3077	0.00342073	1.19127	0.00102247	1.3077	0.0112083			-0.702317	-5.01849	-0.741106	-2.77994	-0.591431	-5.83674	1.20487	-0.921216	-1.0382	0.268865	-1.04122	0.281607	-1.02122	-1.41947	-4.21176	4.27629
								1.18612	1.5616e-05	1.3072	0.00342073	1.18612	0.00097008	1.3072	0.0112083			-0.663344	-5.23304	-0.706925	-5.7396	-0.554856	-5.06669	1.19901	-1.12517	-0.9499	0.518445	-0.953531	0.232571	-0.933531	-1.81641	-4.2059	6.01446
								1.18096	3.04686e-05	1.3067	0.00342073	1.18096	0.000996909	1.3067	0.0112083			-0.625133	-5.33749	-0.673365	-4.7165	-0.519016	-5.05866	1.19315	-1.20592	-0.862915	1.09671	-0.867161	0.305171	-0.847161	-0.604886	-4.20004	6.47998
								1.1758	7.50222e-05	1.3062	0.00342073	1.1758	0.00117284	1.3062	0.0112083			-0.587663	-5.60574	-0.64041	-5.32425	-0.48389	-4.7533	1.18729	-1.08647	-0.777217	1.36588	-0.782082	1.16285	-0.762082	-0.402473	-4.19418	11.9872
								1.17065	0.000206257	1.3057	0.00342073	1.17065	0.00160522	1.3057	0.0112083			-0.550912	-5.66556	-0.608044	-7.13868	-0.449455	-5.12904	1.18143	-1.24656	-0.69278	1.37842	-0.698265	0.610564	-0.678265	-1.16307	-4.18832	16.9871
								1.16549	0.000218159	1.3052	0.00342073	1.16549	0.0021311	1.3052	0.0112083			-0.51486	-5.62753	-0.576252	-4.61512	-0.415692	-5.29088	1.17556	-1.70508	-0.609575	1.31167	-0.615682	0.479374	-0.595682	-1.08471	-4.18246	21.1318
								1.16033	0.00020769	1.3047	0.00342073	1.16033	0.00256533	1.3047	0.0112083			-0.479486	-5.67231	-0.545017	-4.6281	-0.38258	-5.61308	1.1697	-1.73306	-0.527575	1.63358	-0.534306	0.744605	-0.514306	-0.867061	-4.17659	22.873
								1.15518	8.7523e-05	1.3042	0.00342073	1.15518	0.00268887	1.3042	0.0112083			-0.444773	-5.66967	-0.514326	-5.28604	-0.350103	-5.67852	1.16384	-1.64536	-0.446755	1.86044	-0.45411	0.320776	-0.43411	-1.50576	-4.17073	26.2204
								1.15002	6.80197e-05	1.3037	0.00342073	1.15002	0.00265604	1.3037	0.0112083			-0.410701	-5.4575	-0.484164	-5.40884	-0.318241	-5.30467	1.15798	-1.54819	-0.367089	2.45504	-0.37507	1.14926	-0.35507	-0.378932	-4.16487	29.1734
								1.14486	0.000122367	1.3032	0.00342073	1.14486	0.00277568	1.3032	0.0112083			-0.377253	-5.22837	-0.454518	-4.11405	-0.286977	-4.35972	1.15212	-2.00014	-0.288553	2.38031	-0.29716	1.70783	-0.27716	-1.11848	-4.15901	27.5399
								1.1397	7.86322e-05	1.3027	0.00342073	1.1397	0.00319046	1.3027	0.0112083			-0.344412	-5.2426	-0.425375	-4.80518	-0.256294	-4.99453	1.14626	-2.23791	-0.211122	2.23473	-0.220357	2.40015	-0.200357	-1.44728	-4.15315	30.0173
								1.13455	8.52092e-05	1.3022	0.00342073	1.13455	0.00302502	1.3022	0.0112083			-0.312162	-5.22901	-0.396722	-5.26465	-0.226177	-5.13285	1.1404	-2.47239	-0.134775	2.16062	-0.144636	1.39577	-0.124636	-1.34123	-4.14729	38.1277
								1.12939	8.80207e-05	1.3017	0.00342073	1.12939	0.00295233	1.3017	0.0112083			-0.280487	-5.123	-0.368546	-4.45165	-0.196609	-5.33984	1.13453	-2.74065	-0.0594869	2.63104	-0.0699761	1.7395	-0.0499761	-1.18705	-4.14143	39.4335
								1.12423	0.000117954	1.3012	0.00342073	1.12423	0.00198481	1.3012	0.0112083			-0.249372	-5.18602	-0.340837	-5.08735	-0.167577	-5.01504	1.12867	-2.82762	0.0147626	2.30061	0.00364603	1.66976	0.023646	-1.98453	-4.13556	41.6148
								1.11908	0.00018658	1.3007	0.00342073	1.11908	0.000823237	1.3007	0.0112083			-0.218801	-5.49601	-0.313582	-5.79736	-0.139065	-5.04491	1.12281	-2.70098	0.0879953	2.04546	0.0762516	1.38003	0.0962516	-1.57017	-4.1297	39.6443
								1.11392	0.000206393	1.3002	0.00342073	1.11392	0.000128197	1.3002	0.0112083			-0.188761	-5.62972	-0.286771	-6.02117	-0.11106	-5.26017	1.11695	-3.0417	0.160232	1.34347	0.147861	0.614836	0.167861	-2.21844	-4.12384	40.8019
								1.10876	0.000130224	1.2997	0.00342073	1.10876	0.000174084	1.2997	0.0112083			-0.159238	-5.53893	-0.260392	-5.5951	-0.0835484	-4.7448	1.11109	-3.57411	0.231493	0.836846	0.218496	-0.426129	0.238496	-5.78804	-4.11798	44.522
								1.1036	0.000127382	1.2992	0.00342073	1.1036	0.00060673	1.2992	0.0112083			-0.130219	-5.40285	-0.234435	-5.33239	-0.056517	-4.8446	1.10523	-3.44861	0.301797	2.27542	0.288175	0.273673	0.308175	-1.47177	-4.11212	40.5331
								1.09845	3.65044e-05	1.2987	0.00342073	1.09845	0.00106793	1.2987	0.0112083			-0.101691	-5.38917	-0.208891	-5.56171	-0.0299535	-4.73006	1.09937	-3.80742	0.371164	3.15187	0.356917	1.40637	0.376917	-0.651941	-4.10626	42.2291
								1.09329	2.59385e-05	1.2982	0.00342073	1.09329	0.00104263	1.2982	0.0112083			-0.0736418	-5.41741	-0.183749	-4.77349	-0.00384588	-4.54748	1.0935	-3.52279	0.439613	2.02131	0.424743	1.96724	0.444743	-2.4299	-4.1004	42.1042
								1.08813	1.35899e-05	1.2977	0.00342073	1.08813	0.000952045	1.2977	0.0112083			-0.0460591	-5.39567	-0.159	-4.8204	0.0218175	-5.09698	1.08764	-3.66751	0.507161	1.38481	0.491668	1.28667	0.511668	-3.4011	-4.09453	40.2279
								1.08298	1.75707e-05	1.2972	0.00342073	1.08298	0.00138935	1.2972	0.0112083			-0.0189316	-5.32199	-0.134635	-5.1472	0.0470479	-5.37083	1.08178	-3.48801	0.573827	1.47957	0.557713	-0.327188	0.577713	-2.53161	-4.08867	40.5662
								1.07782	8.69947e-05	1.2967	0.00342073	1.07782	0.00250397	1.2967	0.0112083			0.0077519	-5.25624	-0.110645	-5.89162	0.0718562	-5.21185	1.07592	-3.18751	0.639627	2.19045	0.622893	0.877189	0.642893	-1.48648	-4.08281	43.1105
								1.07266	5.20722e-05	1.2962	0.00342073	1.07266	0.00367004	1.2962	0.0112083			0.0340022	-5.28108	-0.0870211	-4.69655	0.0962528	-4.8939	1.07006	-3.08238	0.704578	1.9918	0.687225	0.989613	0.707225	-2.03218	-4.07695	44.86
								1.06751	2.24681e-05	1.2957	0.00342073	1.06751	0.00445072	1.2957	0.0112083			0.0598299	-5.2879	-0.0637556	-5.55591	0.120248	-4.36554	1.0642	-3.25423	0.768697	1.33451	0.750727	0.934882	0.770727	-2.93032	-4.07109	42.1445
								1.06235	3.09692e-05	1.2952	0.00342073	1.06235	0.00464614	1.2952	0.0112083			0.0852449	-5.31468	-0.0408401	-5.44686	0.143852	-4.65407	1.05834	-3.15855	0.831999	1.74477	0.813414	-0.0307105	0.833414	-1.95303	-4.06523	42.2001
								1.05719	4.51926e-06	1.2947	0.00342073	1.05719	0.00433928	1.2947	0.0112083			0.110257	-5.38362	-0.0182668	-5.74948	0.167073	-4.83319	1.05248	-3.38156	0.8945	2.18571	0.875301	0.215156	0.895301	-0.955484	-4.05937	43.4266
								1.05203	8.97274e-06	1.2942	0.00342073	1.05203	0.00366695	1.2942	0.0112083			0.134876	-5.5051	0.00397196	-4.91782	0.189922	-5.27875	1.04661	-3.46586	0.956215	1.98332	0.936404	1.3672	0.956404	-1.9118	-4.0535	41.4055
								1.04688	6.76513e-05	1.2937	0.00342073	1.04688	0.00349188	1.2937	0.0112083			0.159111	-5.44071	0.0258835	-5.87426	0.212406	-4.73134	1.04075	-3.84127	1.01716	1.14143	0.996738	-0.51946	1.01674	-3.42589	-4.04764	33.7973
								1.04172	2.58319e-05	1.2932	0.00342073	1.04172	0.00294523	1.2932	0.0112083			0.182971	-5.27306	0.0474751	-5.59431	0.234535	-4.62929	1.03489	-3.72873	1.07735	0.88592	1.05632	-1.30581	1.07632	-2.53784	-4.04178	35.0136
								1.03656	7.03818e-05	1.2927	0.00342073	1.03656	0.002051	1.2927	0.0112083			0.206464	-5.15568	0.0687535	-5.6632	0.256317	-4.38606	1.02903	-4.14093	1.13679	1.84187	1.11516	0.344653	1.13516	-0.148397	-4.03592	35.9831
								1.03141	0.000149461	1.2922	0.00342073	1.03141	0.000956249	1.2922	0.0112083			0.229599	-5.06386	0.0897257	-5.48004	0.277761	-4.67554	1.02317	-4.55117	1.1955	1.70278	1.17327	0.852249	1.19327	-0.773271	-4.03006	35.3487
								1.02625	8.4593e-05	1.2917	0.00342073	1.02625	0.00048986	1.2917	0.0112083			0.252384	-5.04633	0.110398	-4.81732	0.298873	-4.73034	1.01731	-4.5372	1.2535	1.03391	1.23066	1.16735	1.25066	-2.28325	-4.0242	36.0329
								1.02109	0.000118586	1.2912	0.00342073	1.02109	0.000942495	1.2912	0.0112083			0.274827	-5.02235	0.130777	-5.24645	0.319661	-4.66087	1.01145	-4.63355	1.3108	1.24359	1.28736	-0.615654	1.30736	-1.32232	-4.01834	35.6265
								1.01594	0.000151591	1.2907	0.00342073	1.01594	0.00216308	1.2907	0.0112083			0.296936	-5.01902	0.150869	-5.05276	0.340134	-4.19135	1.00558	-5.0965	1.36741	1.81523	1.34337	-0.173276	1.36337	0.472995	-4.01248	31.0417
								1.01078	0.00022201	1.2902	0.00342073	1.01078	0.00351529	1.2902	0.0112083			0.318718	-4.94541	0.17068	-4.92433	0.360298	-4.28507	0.999723	-5.05172	1.42333	2.00509	1.3987	1.01821	1.4187	-0.288912	-4.00661	34.7944
								1.00562	0.000106278	1.2897	0.00342073	1.00562	0.00451327	1.2897	0.0112083			0.340179	-4.84062	0.190216	-5.15144	0.380159	-4.3077	0.993861	-5.20787	1.4786	1.17614	1.45337	0.184624	1.47337	-0.996115	-4.00075	30.8897
								1.00046	1.08771e-05	1.2892	0.00342073	1.00046	0.00444129	1.2892	0.0112083			0.361328	-4.62421	0.209482	-5.01208	0.399726	-4.10085	0.988	-4.85601	1.53321	0.202049	1.50739	-0.130695	1.52739	-2.13437	-3.99489	30.4082
								0.995307	2.27385e-06	1.2887	0.00342073	0.995307	0.00415172	1.2887	0.0112083			0.382171	-4.46103	0.228484	-4.76502	0.419004	-3.84847	0.982139	-4.99194	1.58717	0.481741	1.56077	-1.03826	1.58077	-0.695878	-3.98903	31.6975
								0.99015	1.19505e-05	1.2882	0.00342073	0.99015	0.00390345	1.2882	0.0112083			0.402714	-4.3363	0.247227	-4.01225	0.437999	-3.63835	0.976277	-5.14165	1.64051	1.10021	1.61352	-0.438908	1.63352	0.490337	-3.98317	32.5483
								0.984993	0.00011614	1.2877	0.00342073	0.984993	0.00324777	1.2877	0.0112083			0.422964	-4.31903	0.265717	-4.12362	0.456718	-3.42998	0.970416	-4.96168	1.69322	1.08669	1.66565	0.736137	1.68565	0.271812	-3.97731	31.8386
								0.979836	0.000153062	1.2872	0.00342073	0.979836	0.00206124	1.2872	0.0112083			0.442928	-4.31721	0.283959	-3.7068	0.475167	-3.50405	0.964554	-5.20446	1.74533	-0.0681988	1.71718	0.3161	1.73718	-1.44443	-3.97145	30.5686
								0.974679	0.000217552	1.2867	0.00342073	0.974679	0.000754098	1.2867	0.0112083			0.46261	-4.39344	0.301957	-5.15652	0.493352	-3.25198	0.958693	-5.20482	1.79684	-0.796575	1.76811	-1.14605	1.78811	-1.8676	-3.96558	33.7046
								0.969522	8.50773e-05	1.2862	0.00342073	0.969522	2.57945e-05	1.2862	0.0112083			0.482018	-4.5319	0.319717	-4.79803	0.511277	-3.94772	0.952832	-5.13259	1.84775	0.137001	1.81845	-1.25222	1.83845	0.520609	-3.95972	32.088
								0.964365	0.000173396	1.2857	0.00342073	0.964365	0.000342166	1.2857	0.0112083			0.501156	-4.53147	0.337243	-4.83933	0.52895	-4.0366	0.94697	-5.10549	1.8981	0.66958	1.86822	-0.718826	1.88822	1.55373	-3.95386	30.633
								0.959208	0.000361259	1.2852	0.00342073	0.959208	0.00145639	1.2852	0.0112083			0.520031	-4.41679	0.35454	-3.86755	0.546374	-3.68424	0.941109	-4.97163	1.94787	0.767015	1.91742	0.537917	1.93742	1.37457	-3.948	30.0701
								0.954051	0.000285768	1.2847	0.00342073	0.954051	0.00260852	1.2847	0.0112083			0.538648	-4.40475	0.371612	-3.97029	0.563556	-3.8502	0.935247	-4.90971	1.99708	-0.0713714	1.96606	-0.191689	1.98606	-0.117704	-3.94214	29.4513
								0.948894	0.000253138	1.2842	0.00342073	0.948894	0.0031064	1.2842	0.0112083			0.557012	-4.36271	0.388464	-3.56819	0.5805	-3.9501	0.929386	-4.82885	2.04574	-1.08318	2.01416	-0.128703	2.03416	-0.0443443	-3.93628	28.3851
								0.943737	0.000133985	1.2837	0.00342073	0.943737	0.0029588	1.2837	0.0112083			0.575128	-4.33943	0.405099	-4.11742	0.597211	-3.72494	0.923525	-4.73389	2.09386	-0.608616	2.06172	-1.3731	2.08172	1.00529	-3.93042	27.4369
								0.93858	0.000140516	1.2832	0.00342073	0.93858	0.00289189	1.2832	0.0112083			0.593001	-4.37872	0.421523	-4.00277	0.613694	-4.13373	0.917663	-4.56884	2.14145	0.387259	2.10875	-0.957744	2.12875	2.89819	-3.92455	27.198
								0.933423	0.00016966	1.2827	0.00342073	0.933423	0.00318552	1.2827	0.0112083			0.610636	-4.41358	0.437739	-4.27414	0.629953	-3.70448	0.911802	-4.82569	2.18852	0.807416	2.15527	0.37797	2.17527	2.09295	-3.91869	26.9988
								0.928266	9.21794e-05	1.2822	0.00342073	0.928266	0.00363347	1.2822	0.0112083			0.628038	-4.38049	0.45375	-3.98662	0.645994	-3.98952	0.905941	-4.9267	2.23508	-0.303614	2.20126	0.0393118	2.22126	0.977903	-3.91283	28.2482
								0.923109	3.31886e-05	1.2817	0.00342073	0.923109	0.00432296	1.2817	0.0112083			0.645211	-4.3185	0.469562	-4.19979	0.66182	-3.4191	0.900079	-5.05084	2.28112	-2.24439	2.24676	-1.0918	2.26676	0.361043	-3.90697	28.0674
								0.917952	5.33632e-06	1.2812	0.00342073	0.917952	0.00463666	1.2812	0.0112083			0.66216	-4.38942	0.485177	-4.15636	0.677436	-3.36422	0.894218	-5.238	2.32667	-1.68405	2.29176	-1.09479	2.31176	0.964884	-3.90111	25.4212
								0.912795	3.44976e-05	1.2807	0.00342073	0.912795	0.00429874	1.2807	0.0112083			0.678889	-4.37145	0.500599	-3.00372	0.692846	-3.49077	0.888356	-5.4498	2.37173	-0.192862	2.33628	-0.545737	2.35628	4.43452	-3.89525	25.7631
								0.907638	0.000127632	1.2802	0.00342073	0.907638	0.00367489	1.2802	0.0112083			0.695403	-4.3488	0.515832	-2.99426	0.708053	-3.91993	0.882495	-5.81317	2.41631	-0.243966	2.38031	0.102709	2.40031	3.21692	-3.88939	25.2921
								0.90248	8.53304e-05	1.2797	0.00342073	0.90248	0.00294631	1.2797	0.0112083			0.711705	-4.34719	0.530879	-4.32055	0.723063	-4.2307	0.876634	-5.77668	2.46042	-1.16818	2.42388	-0.776178	2.44388	0.81752	-3.88352	25.1128
								0.897323	7.79931e-05	1.2792	0.00342073	0.897323	0.00228077	1.2792	0.0112083			0.7278	-4.38439	0.545743	-3.91703	0.737878	-3.90854	0.870772	-5.76307	2.50405	-5.81297	2.46698	-2.36456	2.48698	-1.02116	-3.87766	25.4341
								0.892166	0.000250402	1.2787	0.00342073	0.892166	0.00203786	1.2787	0.0112083			0.743691	-4.57401	0.560428	-4.20355	0.752503	-4.24771	0.864911	-5.69935	2.54723	-5.24851	2.50962	-5.73243	2.52962	-1.0838	-3.8718	26.0383
								0.887009	0.000370547	1.2782	0.00342073	0.887009	0.00224227	1.2782	0.0112083			0.759382	-4.71627	0.574938	-3.39767	0.766941	-4.14377	0.859049	-5.27775	2.58996	0.300417	2.55182	-4.57927	2.57182	-0.00826597	-3.86594	26.682
								0.881852	0.000328573	1.2777	0.00342073	0.881852	0.00325331	1.2777	0.0112083			0.774878	-4.87221	0.589274	-3.59984	0.781196	-4.64661	0.853188	-5.11247	2.63224	1.4619	2.59357	0.0885137	2.61357	2.00581	-3.86008	27.1476
								0.876695	0.000203467	1.2772	0.00342073	0.876695	0.00461755	1.2772	0.0112083			0.790182	-4.99515	0.603441	-4.70114	0.795271	-4.09175	0.847327	-5.16544	2.67408	1.36364	2.63488	2.51609	2.65488	-1.36419	-3.85422	27.2787
								0.871538	0.000184505	1.2767	0.00342073	0.871538	0.00649666	1.2767	0.0112083			0.805296	-5.08154	0.617441	-3.46849	0.809169	-4.53241	0.841465	-5.38123	2.71549	0.268257	2.67577	1.47	2.69577	-5.15187	-3.84836	27.4926
								0.866381	0.000182351	1.2762	0.00342073	0.866381	0.00840841	1.2762	0.0112083			0.820226	-5.29869	0.631278	-3.72982	0.822895	-4.73356	0.835604	-5.33915	2.75648	-4.16886	2.71624	-0.526066	2.73624	-6.06746	-3.84249	27.859
								0.861224	7.87995e-05	1.2757	0.00342073	0.861224	0.00961152	1.2757	0.0112083			0.834973	-5.38818	0.644953	-4.04371	0.83645	-5.36579	0.829743	-5.2187	2.79705	-4.15079	2.75629	-2.88187	2.77629	-6.86076	-3.83663	27.9864
								0.856067	7.12197e-06	1.2752	0.00342073	0.856067	0.00998941	1.2752	0.0112083			0.849543	-5.34357	0.65847	-4.07585	0.849838	-5.39229	0.823881	-5.34723	2.83721	-3.14979	2.79593	-3.09859	2.81593	-4.62433	-3.83077	27.9009
								0.85091	0.000131134	1.2747	0.00342073	0.85091	0.00996426	1.2747	0.0112083			0.863936	-5.3862	0.671832	-3.14862	0.863063	-5.14961	0.81802	-5.37377	2.87696	-0.849794	2.83517	-1.22071	2.85517	-0.819447	-3.82491	27.5328
								0.845753	0.000175737	1.2742	0.00342073	0.845753	0.00865372	1.2742	0.0112083			0.878158	-5.35121	0.685041	-3.64784	0.876127	-5.7164	0.812158	-5.46921	2.91631	-0.0494813	2.87402	0.691428	2.89402	-1.31793	-3.81905	26.7431
								0.840596	0.000224597	1.2737	0.00342073	0.840596	0.00693161	1.2737	0.0112083			0.892211	-5.32157	0.6981	-4.11648	0.889034	-4.9506	0.806297	-4.9782	2.95527	-0.27699	2.91247	-0.370325	2.93247	-4.41456	-3.81319	26.4709
								0.835439	0.000212507	1.2732	0.00342073	0.835439	0.00478776	1.2732	0.0112083			0.906097	-5.46226	0.711012	-3.30127	0.901785	-4.23126	0.800436	-5.15021	2.99384	-2.43414	2.95054	-0.376863	2.97054	-0.212042	-3.80733	25.664
								0.830282	0.000230453	1.2727	0.00342073	0.830282	0.0030655	1.2727	0.0112083			0.91982	-5.62085	0.723778	-3.41806	0.914384	-5.45898	0.794574	-4.72985	3.03203	-4.68349	2.98822	-2.14773	3.00822	-1.02993	-3.80147	24.6701
								0.825125	0.000188818	1.2722	0.00342073	0.825125	0.00173697	1.2722	0.0112083			0.933383	-5.79832	0.736401	-3.40324	0.926833	-5.49085	0.788713	-4.66222	3.06985	-4.49042	3.02554	-1.66104	3.04554	-2.01665	-3.7956	24.2981
								0.819968	0.000291941	1.2717	0.00342073	0.819968	0.00108661	1.2717	0.0112083			0.946789	-6.00255	0.748885	-3.99318	0.939136	-5.8922	0.782851	-4.52696	3.10729	-2.78719					-3.78974	23.6696
								0.814811	0.000766624	1.2712	0.00342073	0.814811	0.00101509	1.2712	0.0112083			0.960039	-6.23751	0.76123	-4.17057	0.951295	-6.47057	0.77699	-4.37341	3.14437	0.00690172					-3.78388	23.115
								0.809654	0.000975983	1.2707	0.00342073	0.809654	0.00130613	1.2707	0.0112083			0.973138	-6.56337	0.773439	-4.87065	0.963311	-6.88426	0.771129	-4.34659	3.18108	0.896251					-3.77802	22.4342
								0.804497	0.00082771	1.2702	0.00342073	0.804497	0.00202065	1.2702	0.0112083			0.986087	-6.74285	0.785515	-5.89793	0.975189	-7.23896	0.765267	-4.66116	3.21745	0.14687					-3.77216	22.0361
								0.79934	0.000502	1.2697	0.00342073	0.79934	0.00283109	1.2697	0.0112083			0.998889	-6.98457	0.79746	-3.99329	0.986929	-6.74737	0.759406	-4.54899	3.25346	-2.42275					-3.7663	21.5118
								0.794183	0.000483701	1.2692	0.00342073	0.794183	0.00332067	1.2692	0.0112083			1.01155	-7.2048	0.809276	-5.07023	0.998535	-7.58042	0.753545	-4.38134	3.28913	-3.07658					-3.76044	21.4266
								0.789026	0.00042911	1.2687	0.00342073	0.789026	0.00312884	1.2687	0.0112083			1.02406	-7.24918	0.820964	-5.46993	1.01001	-6.94346	0.747683	-4.5295	3.32446	-1.05202					-3.75457	21.4152
								0.783869	0.000324926	1.2682	0.00342073	0.783869	0.00221769	1.2682	0.0112083			1.03644	-7.29422	0.832528	-4.86441	1.02135	-7.62134	0.741822	-4.50375							-3.74871	21.4255
								0.778712	0.000479831	1.2677	0.00342073	0.778712	0.00153063	1.2677	0.0112083			1.04868	-7.2076	0.843968	-4.3328	1.03257	-7.25599	0.73596	-4.51889							-3.74285	21.1094
								0.773555	0.000497625	1.2672	0.00342073	0.773555	0.00138415	1.2672	0.0112083			1.06078	-7.29513	0.855287	-4.81066	1.04366	-7.71028	0.730099	-4.6245							-3.73699	20.9105
								0.768398	0.000329006	1.2667	0.00342073	0.768398	0.00204579	1.2667	0.0112083			1.07275	-7.26899	0.866487	-4.57234	1.05463	-7.5761	0.724238	-4.58316							-3.73113	20.5506
								0.763241	0.000412305	1.2662	0.00342073	0.763241	0.0032459	1.2662	0.0112083			1.08459	-7.29582	0.87757	-4.33012	1.06547	-7.92364	0.718376	-4.69673							-3.72527	20.3252
								0.758084	0.000602519	1.2657	0.00342073	0.758084	0.00359695	1.2657	0.0112083			1.0963	-7.30338	0.888537	-3.90666	1.0762	-7.53558	0.712515	-4.55392							-3.71941	20.0256
								0.752927	0.000729729	1.2652	0.00342073	0.752927	0.00329932	1.2652	0.0112083			1.10789	-7.3262	0.899391	-3.9362	1.0868	-7.40678	0.706653	-4.57839							-3.71354	19.7475
								0.74777	0.000778737	1.2647	0.00342073	0.74777	0.00220279	1.2647	0.0112083			1.11935	-7.39531	0.910132	-4.45694	1.0973	-8.08798	0.700792	-4.28932							-3.70768	19.343
								0.742613	0.000455688	1.2642	0.00342073	0.742613	0.000996112	1.2642	0.0112083			1.13068	-7.48465	0.920764	-3.95731	1.10768	-8.44496	0.694931	-4.2583							-3.70182	18.8208
								0.737455	0.000382373	1.2637	0.00342073	0.737455	0.000273388	1.2637	0.0112083			1.1419	-7.62749	0.931287	-4.61539	1.11794	-8.10379	0.689069	-4.05672							-3.69596	18.4678
								0.732298	0.000219891	1.2632	0.00342073	0.732298	0.000448802	1.2632	0.0112083			1.153	-7.84448	0.941703	-3.88882	1.1281	-8.06235	0.683208	-4.20406							-3.6901	17.8318
								0.727141	8.87689e-05	1.2627	0.00342073	0.727141	0.0017133	1.2627	0.0112083			1.16398	-7.95403	0.952014	-4.18174	1.13815	-8.12909	0.677347	-4.40222							-3.68424	17.3563
								0.721984	1.41793e-05	1.2622	0.00342073	0.721984	0.00392247	1.2622	0.0112083			1.17485	-8.17125	0.962221	-3.28622	1.14809	-7.97934	0.671485	-4.16181							-3.67838	16.9456
								0.716827	3.14688e-05	1.2617	0.00342073	0.716827	0.00695799	1.2617	0.0112083			1.1856	-8.27589	0.972326	-5.58139	1.15793	-8.30898	0.665624	-4.59378							-3.67251	16.6606
								0.71167	7.93701e-05	1.2612	0.00342073	0.71167	0.0107485	1.2612	0.0112083			1.19625	-8.44026	0.982331	-4.781	1.16766	-9.28485	0.659762	-4.33034							-3.66665	16.6577
								0.706513	0.000232685	1.2607	0.00342073	0.706513	0.014092	1.2607	0.0112083			1.20678	-8.64179	0.992236	-4.3777	1.17729	-9.3236	0.653901	-4.45639							-3.66079	16.3544
								0.701356	0.000186028	1.2602	0.00342073	0.701356	0.0159509	1.2602	0.0112083			1.2172	-8.89231	1.00204	-4.60626	1.18683	-10.3309	0.64804	-4.2826							-3.65493	16.3332
								0.696199	0.000255512	1.2597	0.00342073	0.696199	0.0162159	1.2597	0.0112083			1.22752	-9.11033	1.01176	-5.43703	1.19626	-9.8643	0.642178	-4.49384							-3.64907	16.3941
								0.691042	0.000358351	1.2592	0.00342073	0.691042	0.015518	1.2592	0.0112083			1.23774	-9.34412	1.02137	-5.48149	1.2056	-13.2536	0.636317	-4.27034							-3.64321	16.2153
								0.685885	0.000269036	1.2587	0.00342073	0.685885	0.0146434	1.2587	0.0112083			1.24785	-9.49153	1.0309	-5.74366	1.21484	-9.90704	0.630455	-4.14048							-3.63735	16.3273
								0.680728	0.000399859	1.2582	0.00342073	0.680728	0.0128801	1.2582	0.0112083			1.25786	-9.64095	1.04033	-5.48782	1.22399	-10.4662	0.624594	-4.11949							-3.63149	16.3386
								0.675571	0.000189806	1.2577	0.00342073	0.675571	0.0110422	1.2577	0.0112083			1.26777	-9.64466	1.04967	-6.10853	1.23304	-10.3033	0.618733	-4.09216							-3.62562	16.3102
								0.670414	0.000158594	1.2572	0.00342073	0.670414	0.00905641	1.2572	0.0112083			1.27758	-9.71407	1.05892	-4.50422	1.242	-9.65504	0.612871	-4.17816							-3.61976	16.7291
								0.665257	0.000332365	1.2567	0.00342073	0.665257	0.00698475	1.2567	0.0112083			1.28729	-9.71881	1.06808	-5.78074	1.25088	-9.92099	0.60701	-4.06228							-3.6139	16.595
								0.6601	8.22993e-05	1.2562	0.00342073	0.6601	0.00578269	1.2562	0.0112083			1.29691	-9.79756	1.07716	-3.93595	1.25966	-9.88217	0.601148	-4.20341							-3.60804	17.3256
								0.654943	8.40148e-05	1.2557	0.00342073	0.654943	0.00539279	1.2557	0.0112083			1.30644	-9.90944	1.08615	-5.16159	1.26836	-8.94164	0.595287	-4.23421							-3.60218	16.9465
								0.649786	5.40821e-05	1.2552	0.00342073	0.649786	0.00672842	1.2552	0.0112083			1.31587	-10.1425	1.09506	-5.90783			0.589426	-4.27441							-3.59632	16.7364
								0.644629	1.9755e-05	1.2547	0.00342073	0.644629	0.00886822	1.2547	0.0112083			1.32521	-10.3938	1.10388	-5.87767			0.583564	-4.49595							-3.59046	16.7037
								0.639472	8.68461e-05	1.2542	0.00342073	0.639472	0.0100279	1.2542	0.0112083			1.33446	-10.5675	1.11262	-5.37273			0.577703	-4.52286							-3.58459	16.866
								0.634315	1.32064e-05	1.2537	0.00342073	0.634315	0.0107119	1.2537	0.0112083			1.34362	-10.7986	1.12128	-5.54911			0.571842	-4.1792							-3.57873	16.7622
								0.629158	6.81734e-06	1.2532	0.00342073	0.629158	0.0101809	1.2532	0.0112083			1.35269	-10.8863	1.12986	-4.35208			0.56598	-4.19362							-3.57287	16.8707
								0.624001	3.5877e-05	1.2527	0.00342073	0.624001	0.00961642	1.2527	0.0112083			1.36168	-10.8671	1.13836	-4.17654			0.560119	-3.97275							-3.56701	17.0435
								0.618844	2.73727e-05	1.2522	0.00342073	0.618844	0.00915949	1.2522	0.0112083			1.37058	-10.9586	1.14678	-5.78001			0.554257	-4.09742							-3.56115	18.594
								0.613687	5.00274e-05	1.2517	0.00342073	0.613687	0.00870617	1.2517	0.0112083			1.3794	-11.0018	1.15513	-4.40993			0.548396	-4.12214							-3.55529	23.4269
								0.60853	4.28081e-05	1.2512	0.00342073	0.60853	0.00883704	1.2512	0.0112083			1.38814	-11.0386	1.1634	-4.49272			0.542535	-4.03636							-3.54943	28.2285
								0.603373	0.000246322	1.2507	0.00342073	0.603373	0.00960385	1.2507	0.0112083			1.39679	-11.0509	1.1716	-4.97452			0.536673	-4.12522							-3.54356	20.8482
								0.598216	0.000220186	1.2502	0.00342073	0.598216	0.0100538	1.2502	0.0112083			1.40536	-11.2456	1.17972	-5.43116			0.530812	-3.9781							-3.5377	15.1499
								0.593059	0.000364609	1.2497	0.00342073	0.593059	0.0106767	1.2497	0.0112083			1.41386	-11.4221	1.18777	-3.91909			0.52495	-4.05414							-3.53184	14.9692
								0.587902	9.8755e-05	1.2492	0.00342073	0.587902	0.0113874	1.2492	0.0112083			1.42227	-11.631	1.19575	-3.8167			0.519089	-3.95146							-3.52598	14.8266
								0.582745	7.68516e-05	1.2487	0.00342073	0.582745	0.0111403	1.2487	0.0112083			1.43061	-11.7883	1.20366	-6.15011			0.513228	-4.22489							-3.52012	16.2007
								0.577588	0.000306216	1.2482	0.00342073	0.577588	0.0116698	1.2482	0.0112083			1.43887	-12.0664	1.2115	-5.49559			0.507366	-4.55087							-3.51426	13.9251
								0.57243	0.00028905	1.2477	0.00342073	0.57243	0.0126167	1.2477	0.0112083			1.44706	-12.2365	1.21927	-4.73161			0.501505	-4.13615							-3.5084	12.3138
								0.567273	0.000368385	1.2472	0.00342073	0.567273	0.0141702	1.2472	0.0112083			1.45518	-12.3985	1.22697	-4.96588			0.495644	-4.0401							-3.50253	11.5929
								0.562116	0.000247663	1.2467	0.00342073	0.562116	0.0165316	1.2467	0.0112083			1.46322	-12.638	1.23461	-4.12959			0.489782	-4.04356							-3.49667	12.2146
								0.556959	0.000283192	1.2462	0.00342073	0.556959	0.0195066	1.2462	0.0112083			1.47119	-12.8122	1.24218	-3.93806			0.483921	-4.35354							-3.49081	11.9871
								0.551802	0.000615736	1.2457	0.00342073	0.551802	0.0204381	1.2457	0.0112083			1.47908	-13.0158	1.24968	-6.232			0.478059	-4.1856							-3.48495	10.7365
								0.546645	0.000371661	1.2452	0.00342073	0.546645	0.0197737	1.2452	0.0112083			1.48691	-13.127	1.25712	-4.55659			0.472198	-4.22514							-3.47909	10.437
								0.541488	0.000444557	1.2447	0.00342073	0.541488	0.0158713	1.2447	0.0112083			1.49467	-13.2796	1.2645	-3.40115			0.466337	-4.01824							-3.47323	10.8191
								0.536331	9.85308e-05	1.2442	0.00342073	0.536331	0.0106711	1.2442	0.0112083			1.50236	-13.5752	1.27181	-4.94458			0.460475	-4.48519							-3.46737	10.2756
								0.531174	8.25292e-05	1.2437	0.00342073	0.531174	0.00490124	1.2437	0.0112083			1.50998	-13.8266	1.27906	-6.16247			0.454614	-4.57196							-3.4615	9.94
								0.526017	6.48324e-06	1.2432	0.00342073	0.526017	0.000870688	1.2432	0.0112083			1.51754	-14.2246	1.28625	-6.08234			0.448752	-4.41609							-3.45564	9.46998
								0.52086	0.000111757	1.2427	0.00342073	0.52086	0.000204908	1.2427	0.0112083			1.52503	-14.459	1.29338	-6.41647			0.442891	-4.32908							-3.44978	9.53343
								0.515703	0.00011788	1.2422	0.00342073	0.515703	0.0031574	1.2422	0.0112083			1.53245	-14.7098	1.30045	-5.09183			0.43703	-4.54419							-3.44392	8.99851
								0.510546	0.000216996	1.2417	0.00342073	0.510546	0.00867977	1.2417	0.0112083			1.53981	-14.8832	1.30746	-5.09404			0.431168	-4.41622							-3.43806	8.85622
								0.505389	5.71242e-05	1.2412	0.00342073	0.505389	0.014895	1.2412	0.0112083			1.54711	-15.0496	1.31441	-6.12602			0.425307	-4.44807							-3.4322	8.71805
								0.500232	3.24284e-05	1.2407	0.00342073	0.500232	0.0191044	1.2407	0.0112083			1.55435	-15.2113	1.32131	-6.28954			0.419446	-4.66428							-3.42634	9.00055
								0.495075	8.90588e-06	1.2402	0.00342073	0.495075	0.0202419	1.2402	0.0112083			1.56152	-15.3135	1.32815	-5.75423			0.413584	-4.53278							-3.42048	8.88233
								0.489918	0.000135896	1.2397	0.00342073	0.489918	0.0181475	1.2397	0.0112083			1.56864	-15.6065	1.33493	-5.88406			0.407723	-4.40864							-3.41461	8.13664
								0.484761	0.000258403	1.2392	0.00342073	0.484761	0.0129734	1.2392	0.0112083			1.57569	-15.9508	1.34166	-3.76002			0.401861	-4.56867							-3.40875	8.01467
								0.479604	0.000648067	1.2387	0.00342073	0.479604	0.00896293	1.2387	0.0112083			1.58268	-16.2127	1.34833	-5.81603			0.396	-4.69828							-3.40289	7.92946
								0.474447	0.000682894	1.2382	0.00342073	0.474447	0.00628116	1.2382	0.0112083			1.58962	-16.5225	1.35495	-4.6653			0.390139	-4.78729							-3.39703	8.04749
								0.46929	0.000820244	1.2377	0.00342073	0.46929	0.00644656	1.2377	0.0112083			1.5965	-16.946	1.36151	-6.19809			0.384277	-4.66028							-3.39117	7.94492
								0.464133	0.000729946	1.2372	0.00342073	0.464133	0.00764993	1.2372	0.0112083			1.60332	-17.4071	1.36802	-6.4154			0.378416	-4.6811							-3.38531	7.65162
								0.458976	0.000840869	1.2367	0.00342073	0.458976	0.00886174	1.2367	0.0112083			1.61009	-17.6304	1.37448	-8.46109			0.372554	-4.71783							-3.37945	7.84572
								0.453819	0.00134507	1.2362	0.00342073	0.453819	0.00806782	1.2362	0.0112083			1.61679	-17.853	1.38089	-7.52349			0.366693	-4.73426							-3.37358	7.70285
								0.448662	0.00114829	1.2357	0.00342073	0.448662	0.00602765	1.2357	0.0112083			1.62345	-18.0045	1.38725	-8.67095			0.360832	-4.74636							-3.36772	7.53122
								0.443505	0.00100264	1.2352	0.00342073	0.443505	0.00311635	1.2352	0.0112083			1.63005	-18.091					0.35497	-4.5527							-3.36186	7.86448
								0.438348	0.000545896	1.2347	0.00342073	0.438348	0.000939283	1.2347	0.0112083									0.349109	-4.67373							-3.356	8.85975
								0.433191	0.000530535	1.2342	0.00342073	0.433191	0.000719234	1.2342	0.0112083									0.343248	-4.45575							-3.35014	8.16167
								0.428034	0.000569834	1.2337	0.00342073	0.428034	0.00170771	1.2337	0.0112083									0.337386	-4.6019							-3.34428	7.33661
								0.422877	0.000660176	1.2332	0.00342073	0.422877	0.0027727	1.2332	0.0112083									0.331525	-4.24975							-3.33842	7.38032
								0.41772	0.00107418	1.2327	0.00342073	0.41772	0.0027674	1.2327	0.0112083									0.325663	-4.44168							-3.33255	7.38987
								0.412562	0.00108867	1.2322	0.00342073	0.412562	0.00130074	1.2322	0.0112083									0.319802	-4.40226							-3.32669	7.5392
								0.407405	0.00134678	1.2317	0.00342073	0.407405	0.000354026	1.2317	0.0112083									0.313941	-4.24323							-3.32083	7.32766
								0.402248	0.00100452	1.2312	0.00342073	0.402248	0.000536199	1.2312	0.0112083									0.308079	-4.33729							-3.31497	7.63958
								0.397091	0.000760428	1.2307	0.00342073	0.397091	0.00155656	1.2307	0.0112083									0.302218	-4.58745							-3.30911	7.18865
								0.391934	0.000546325	1.2302	0.00342073	0.391934	0.00270738	1.2302	0.0112083									0.296356	-4.81847							-3.30325	7.43392
								0.386777	0.000234859	1.2297	0.00342073	0.386777	0.00283607	1.2297	0.0112083									0.290495	-4.82033							-3.29739	7.49747
								0.38162	6.57724e-05	1.2292	0.00342073	0.38162	0.00204978	1.2292	0.0112083									0.284634	-4.60916							-3.29152	7.80161
								0.376463	1.60043e-05	1.2287	0.00342073	0.376463	0.00184209	1.2287	0.0112083									0.278772	-5.14912							-3.28566	7.53268
								0.371306	4.43723e-06	1.2282	0.00342073	0.371306	0.00319723	1.2282	0.0112083									0.272911	-4.9256							-3.2798	7.18044
								0.366149	1.77833e-05	1.2277	0.00342073	0.366149	0.00611951	1.2277	0.0112083									0.267049	-5.05933							-3.27394	6.90595
								0.360992	0.000270259	1.2272	0.00342073	0.360992	0.00964282	1.2272	0.0112083									0.261188	-4.74891							-3.26808	6.74367
								0.355835	0.000532677	1.2267	0.00342073	0.355835	0.0123119	1.2267	0.0112083									0.255327	-4.61935							-3.26222	6.25416
								0.350678	0.00100836	1.2262	0.00342073	0.350678	0.0127346	1.2262	0.0112083									0.249465	-4.52158							-3.25636	5.7613
								0.345521	0.000904719	1.2257	0.00342073	0.345521	0.0112491	1.2257	0.0112083									0.243604	-4.33263							-3.25049	5.58495
								0.340364	0.000553854	1.2252	0.00342073	0.340364	0.00874204	1.2252	0.0112083									0.237743	-4.21657							-3.24463	4.90093
								0.335207	0.000149617	1.2247	0.00342073	0.335207	0.00602331	1.2247	0.0112083									0.231881	-4.11134							-3.23877	4.42343
								0.33005	6.00329e-05	1.2242	0.00342073	0.33005	0.00347988	1.2242	0.0112083									0.22602	-4.05924							-3.23291	4.1679
								0.324893	0.000375149	1.2237	0.00342073	0.324893	0.00166159	1.2237	0.0112083									0.220158	-4.08521							-3.22705	3.56047
								0.319736	0.000840597	1.2232	0.00342073	0.319736	0.00177447	1.2232	0.0112083									0.214297	-4.27507							-3.22119	3.31535
								0.314579	0.000478592	1.2227	0.00342073	0.314579	0.00443226	1.2227	0.0112083									0.208436	-4.6016							-3.21533	2.83055
								0.309422	0.000279943	1.2222	0.00342073	0.309422	0.0089237	1.2222	0.0112083									0.202574	-4.93318							-3.20947	2.35377
								0.304265	8.83159e-05	1.2217	0.00342073	0.304265	0.0118427	1.2217	0.0112083									0.196713	-4.69465							-3.2036	2.4255
								0.299108	0.00017997	1.2212	0.00342073	0.299108	0.0125077	1.2212	0.0112083									0.190851	-4.82424							-3.19774	2.23429
								0.293951	0.000282002	1.2207	0.00342073	0.293951	0.0102556	1.2207	0.0112083									0.18499	-4.81638							-3.19188	2.06585
								0.288794	0.000341941	1.2202	0.00342073	0.288794	0.00717869	1.2202	0.0112083									0.179129	-4.99177							-3.18602	2.21377
								0.283637	0.00022096	1.2197	0.00342073	0.283637	0.00565396	1.2197	0.0112083									0.173267	-5.25366							-3.18016	2.171
								0.27848	0.000226846	1.2192	0.00342073	0.27848	0.00724663	1.2192	0.0112083									0.167406	-5.60095							-3.1743	2.02828
								0.273323	0.000289866	1.2187	0.00342073	0.273323	0.00971994	1.2187	0.0112083									0.161545	-5.82383							-3.16844	2.08168
								0.268166	0.000203122	1.2182	0.00342073	0.268166	0.00973329	1.2182	0.0112083									0.155683	-5.41679							-3.16257	2.22682
								0.263009	0.000469173	1.2177	0.00342073	0.263009	0.0068432	1.2177	0.0112083									0.149822	-5.95302							-3.15671	2.18133
								0.257852	0.00076996	1.2172	0.00342073	0.257852	0.00312314	1.2172	0.0112083									0.14396	-5.67455							-3.15085	2.12545
								0.252695	0.000694816	1.2167	0.00342073	0.252695	0.00104119	1.2167	0.0112083									0.138099	-5.41533							-3.14499	2.05068
								0.247538	0.000276011	1.2162	0.00342073	0.247538	0.00265603	1.2162	0.0112083									0.132238	-5.50481							-3.13913	2.49461
								0.24238	0.000386701	1.2157	0.00342073	0.24238	0.00639509	1.2157	0.0112083									0.126376	-5.39402							-3.13327	2.50143
								0.237223	0.000566728	1.2152	0.00342073	0.237223	0.00994023	1.2152	0.0112083									0.120515	-5.16893							-3.12741	2.5148
								0.232066	0.000532469	1.2147	0.00342073	0.232066	0.0111235	1.2147	0.0112083									0.114653	-4.83721							-3.12154	2.84204
								0.226909	1.39578e-05	1.2142	0.00342073	0.226909	0.00857022	1.2142	0.0112083									0.108792	-4.71099							-3.11568	2.58734
								0.221752	0.000717945	1.2137	0.00342073	0.221752	0.00549544	1.2137	0.0112083									0.102931	-4.46744							-3.10982	2.75944
								0.216595	0.00207309	1.2132	0.00342073	0.216595	0.00230903	1.2132	0.0112083									0.0970693	-4.67962							-3.10396	2.6434
								0.211438	0.00122128	1.2127	0.00342073	0.211438	0.000656095	1.2127	0.0112083									0.0912079	-4.74642							-3.0981	2.80556
								0.206281	0.000301038	1.2122	0.00342073	0.206281	6.82093e-05	1.2122	0.0112083									0.0853465	-4.94519							-3.09224	2.80687
								0.201124	9.38276e-05	1.2117	0.00342073	0.201124	4.58571e-05	1.2117	0.0112083									0.0794851	-5.17058							-3.08638	2.95886
								0.195967	0.000608812	1.2112	0.00342073	0.195967	0.000290451	1.2112	0.0112083									0.0736238	-5.07374							-3.08051	3.24599
								0.19081	0.000464375	1.2107	0.00342073	0.19081	0.000580671	1.2107	0.0112083									0.0677624	-5.03641							-3.07465	3.32854
								0.185653	0.00120292	1.2102	0.00342073	0.185653	0.000952634	1.2102	0.0112083									0.061901	-4.90978							-3.06879	3.56615
								0.180496	0.00146358	1.2097	0.00342073	0.180496	0.00128353	1.2097	0.0112083									0.0560396	-4.89295							-3.06293	3.59751
								0.175339	0.0014942	1.2092	0.00342073	0.175339	0.00109863	1.2092	0.0112083									0.0501782	-4.85454							-3.05707	3.9441
								0.170182	0.00109454	1.2087	0.00342073	0.170182	0.000775367	1.2087	0.0112083									0.0443168	-4.8023							-3.05121	3.92416
								0.165025	2.97877e-05	1.2082	0.00342073	0.165025	0.000161267	1.2082	0.0112083									0.0384554	-4.71794							-3.04535	3.6382
								0.159868	0.00105593	1.2077	0.00342073	0.159868	0.000337929	1.2077	0.0112083									0.0325941	-4.7049							-3.03949	3.51548
								0.154711	0.00370539	1.2072	0.00342073	0.154711	0.00132643	1.2072	0.0112083									0.0267327	-4.53615							-3.03362	3.497
								0.149554	0.00349471	1.2067	0.00342073	0.149554	0.00281353	1.2067	0.0112083									0.0208713	-4.32385							-3.02776	2.90884
								0.144397	0.00100629	1.2062	0.00342073	0.144397	0.00387458	1.2062	0.0112083									0.0150099	-4.1106							-3.0219	2.68228
								0.13924	0.000130029	1.2057	0.00342073	0.13924	0.00384815	1.2057	0.0112083									0.00914852	-4.19993							-3.01604	2.27349
								0.134083	0.00263601	1.2052	0.00342073	0.134083	0.00228978	1.2052	0.0112083									0.00328713	-4.46919							-3.01018	1.61698
								0.128926	0.00259921	1.2047	0.00342073	0.128926	0.00192271	1.2047	0.0112083									-0.00257425	-4.51741							-3.00432	1.35975
								0.123769	0.001304	1.2042	0.00342073	0.123769	0.00590615	1.2042	0.0112083									-0.00843564	-4.56118							-2.99846	0.760637
								0.118612	0.000253134	1.2037	0.00342073	0.118612	0.0180017	1.2037	0.0112083									-0.014297	-4.84316							-2.99259	0.00799955
								0.113455	0.000598367	1.2032	0.00342073	0.113455	0.0362343	1.2032	0.0112083									-0.0201584	-4.84934							-2.98673	-0.408368
								0.108298	0.00141393	1.2027	0.00342073	0.108298	0.0598079	1.2027	0.0112083									-0.0260198	-4.74412							-2.98087	-0.887353
								0.103141	0.00300706	1.2022	0.00342073	0.103141	0.0756928	1.2022	0.0112083									-0.0318812	-4.51796							-2.97501	-1.33721
								0.0979836	0.00334545	1.2017	0.00342073	0.0979836	0.0795365	1.2017	0.0112083									-0.0377426	-4.52663							-2.96915	-1.5537
								0.0928266	0.00532652	1.2012	0.00342073	0.0928266	0.0787113	1.2012	0.0112083									-0.043604	-4.43878							-2.96329	-1.84487
								0.0876695	0.00337503	1.2007	0.00342073	0.0876695	0.0738029	1.2007	0.0112083									-0.0494653	-4.45363							-2.95743	-1.92163
								0.0825125	0.0028341	1.2002	0.00342073	0.0825125	0.0777204	1.2002	0.0112083									-0.0553267	-4.26595							-2.95156	-2.11339
								0.0773555	0.00382693	1.1997	0.00342073	0.0773555	0.101254	1.1997	0.0112083									-0.0611881	-4.37069							-2.9457	-2.23679
								0.0721984	0.00191045	1.1992	0.00342073	0.0721984	0.139074	1.1992	0.0112083									-0.0670495	-4.20168							-2.93984	-2.20013
								0.0670414	0.000861283	1.1987	0.00342073	0.0670414	0.174521	1.1987	0.0112083									-0.0729109	-4.44524							-2.93398	-2.11282
								0.0618844	0.00320436	1.1982	0.00342073	0.0618844	0.19996	1.1982	0.0112083									-0.0787723	-3.91771							-2.92812	-2.37186
								0.0567273	0.0134956	1.1977	0.00342073	0.0567273	0.215052	1.1977	0.0112083									-0.0846337	-3.71417							-2.92226	-2.36994
								0.0515703	0.0196128	1.1972	0.00342073	0.0515703	0.211404	1.1972	0.0112083									-0.090495	-3.88602							-2.9164	-2.15884
								0.0464133	0.0315174	1.1967	0.00342073	0.0464133	0.202516	1.1967	0.0112083									-0.0963564	-4.32812							-2.91053	-2.26771
								0.0412563	0.0379754	1.1962	0.00342073	0.0412563	0.216333	1.1962	0.0112083									-0.102218	-4.13514							-2.90467	-2.40809
								0.0360992	0.0459897	1.1957	0.00342073	0.0360992	0.239752	1.1957	0.0112083									-0.108079	-4.17607							-2.89881	-2.35916
								0.0309422	0.0471973	1.1952	0.00342073	0.0309422	0.286302	1.1952	0.0112083									-0.113941	-4.11963							-2.89295	-2.45843
								0.0257852	0.0588108	1.1947	0.00342073	0.0257852	0.385138	1.1947	0.0112083									-0.119802	-4.32165							-2.88709	-2.42447
								0.0206281	0.123231	1.1942	0.00342073	0.0206281	0.51645	1.1942	0.0112083									-0.125663	-4.45958							-2.88123	-2.26348
								0.0154711	0.250242	1.1937	0.00342073	0.0154711	0.671379	1.1937	0.0112083									-0.131525	-4.28913							-2.87537	-2.43274
								0.0103141	0.48666	1.1932	0.00342073	0.0103141	0.847089	1.1932	0.0112083									-0.137386	-4.16616							-2.8695	-2.16453
								0.00515703	0.746569	1.1927	0.00342073	0.00515703	0.942144	1.1927	0.0112083									-0.143248	-4.10731							-2.86364	-2.26121
								0	1	1.1922	0.00342073	0	1	1.1922	0.0112083									-0.149109	-4.17274							-2.85778	-2.14288
								-0.00515703	0.750526	1.1917	0.00342073	-0.00515703	0.832302	1.1917	0.0112083									-0.15497	-4.14427							-2.85192	-1.92754
								-0.0103141	0.377696	1.1912	0.00342073	-0.0103141	0.639929	1.1912	0.0112083									-0.160832	-4.38647							-2.84606	-1.75481
								-0.0154711	0.124221	1.1907	0.00342073	-0.0154711	0.45545	1.1907	0.0112083									-0.166693	-4.06367							-2.8402	-1.10864
								-0.0206281	0.0912994	1.1902	0.00342073	-0.0206281	0.244561	1.1902	0.0112083									-0.172554	-4.41018							-2.83434	-1.1254
								-0.0257852	0.184311	1.1897	0.00342073	-0.0257852	0.139626	1.1897	0.0112083									-0.178416	-4.79908							-2.82848	-0.961095
								-0.0309422	0.179511	1.1892	0.00342073	-0.0309422	0.100332	1.1892	0.0112083									-0.184277	-4.62084							-2.82261	-0.819942
								-0.0360992	0.161495	1.1887	0.00342073	-0.0360992	0.0871102	1.1887	0.0112083									-0.190139	-4.48356							-2.81675	-0.67839
								-0.0412563	0.167136	1.1882	0.00342073	-0.0412563	0.0956308	1.1882	0.0112083									-0.196	-4.66489							-2.81089	-0.364078
								-0.0464133	0.126118	1.1877	0.00342073	-0.0464133	0.0935197	1.1877	0.0112083									-0.201861	-4.79882							-2.80503	-0.336033
								-0.0515703	0.0868113	1.1872	0.00342073	-0.0515703	0.0756703	1.1872	0.0112083									-0.207723	-4.84117							-2.79917	-0.37433
								-0.0567273	0.0439392	1.1867	0.00342073	-0.0567273	0.0538211	1.1867	0.0112083									-0.213584	-4.7043							-2.79331	-0.333518
								-0.0618844	0.0325971	1.1862	0.00342073	-0.0618844	0.0338757	1.1862	0.0112083									-0.219446	-4.82239							-2.78745	-0.428821
								-0.0670414	0.0349039	1.1857	0.00342073	-0.0670414	0.0188521	1.1857	0.0112083									-0.225307	-4.95123							-2.78158	-0.684478
								-0.0721984	0.0288681	1.1852	0.00342073	-0.0721984	0.0177187	1.1852	0.0112083									-0.231168	-4.82054							-2.77572	-0.583197
								-0.0773555	0.0230341	1.1847	0.00342073	-0.0773555	0.0270069	1.1847	0.0112083									-0.23703	-4.58619							-2.76986	-0.771068
								-0.0825125	0.0230912	1.1842	0.00342073	-0.0825125	0.0390783	1.1842	0.0112083									-0.242891	-4.52584							-2.764	-1.30402
								-0.0876695	0.0146334	1.1837	0.00342073	-0.0876695	0.0442548	1.1837	0.0112083									-0.248752	-4.59536							-2.75814	-1.34716
								-0.0928266	0.0115652	1.1832	0.00342073	-0.0928266	0.039335	1.1832	0.0112083									-0.254614	-4.38529							-2.75228	-1.57377
								-0.0979836	0.0161766	1.1827	0.00342073	-0.0979836	0.0280847	1.1827	0.0112083									-0.260475	-4.49511							-2.74642	-1.99673
								-0.103141	0.0157606	1.1822	0.00342073	-0.103141	0.0140281	1.1822	0.0112083									-0.266337	-4.72414							-2.74055	-2.17896
								-0.108298	0.0171637	1.1817	0.00342073	-0.108298	0.00521929	1.1817	0.0112083									-0.272198	-4.18459							-2.73469	-2.41857
								-0.113455	0.0146487	1.1812	0.00342073	-0.113455	0.00405822	1.1812	0.0112083									-0.278059	-4.56312							-2.72883	-2.58591
								-0.118612	0.0074414	1.1807	0.00342073	-0.118612	0.00742266	1.1807	0.0112083									-0.283921	-4.48491							-2.72297	-2.9667
								-0.123769	0.00497242	1.1802	0.00342073	-0.123769	0.0101029	1.1802	0.0112083									-0.289782	-4.49727							-2.71711	-3.1895
								-0.128926	0.00495409	1.1797	0.00342073	-0.128926	0.00972485	1.1797	0.0112083									-0.295644	-4.46909							-2.71125	-3.27706
								-0.134083	0.00549733	1.1792	0.00342073	-0.134083	0.00546818	1.1792	0.0112083									-0.301505	-4.19102							-2.70539	-3.52866
								-0.13924	0.00525156	1.1787	0.00342073	-0.13924	0.00260624	1.1787	0.0112083									-0.307366	-4.34085							-2.69952	-3.83366
								-0.144397	0.00215409	1.1782	0.00342073	-0.144397	0.00441317	1.1782	0.0112083									-0.313228	-4.18737							-2.69366	-3.84802
								-0.149554	0.000954192	1.1777	0.00342073	-0.149554	0.00957335	1.1777	0.0112083									-0.319089	-4.41706							-2.6878	-3.7552
								-0.154711	0.00179416	1.1772	0.00342073	-0.154711	0.0142	1.1772	0.0112083									-0.32495	-4.36832							-2.68194	-3.67611
								-0.159868	0.00340531	1.1767	0.00342073	-0.159868	0.0161662	1.1767	0.0112083									-0.330812	-4.70154							-2.67608	-3.79135
								-0.165025	0.00629321	1.1762	0.00342073	-0.165025	0.0128092	1.1762	0.0112083									-0.336673	-4.67684							-2.67022	-3.62673
								-0.170182	0.00623776	1.1757	0.00342073	-0.170182	0.007752	1.1757	0.0112083									-0.342535	-4.78068							-2.66436	-3.34073
								-0.175339	0.00443953	1.1752	0.00342073	-0.175339	0.00571154	1.1752	0.0112083									-0.348396	-4.9168							-2.65849	-3.09907
								-0.180496	0.002338	1.1747	0.00342073	-0.180496	0.00916285	1.1747	0.0112083									-0.354257	-4.80627							-2.65263	-3.21563
								-0.185653	0.00117161	1.1742	0.00342073	-0.185653	0.0163284	1.1742	0.0112083									-0.360119	-4.76164							-2.64677	-2.81599
								-0.19081	0.00119396	1.1737	0.00342073	-0.19081	0.0223471	1.1737	0.0112083									-0.36598	-4.8084							-2.64091	-2.64738
								-0.195967	0.00160872	1.1732	0.00342073	-0.195967	0.0222623	1.1732	0.0112083									-0.371842	-4.69375							-2.63505	-2.54734
								-0.201124	0.0022241	1.1727	0.00342073	-0.201124	0.0149402	1.1727	0.0112083									-0.377703	-4.59106							-2.62919	-2.204
								-0.206281	0.00280495	1.1722	0.00342073	-0.206281	0.00613308	1.1722	0.0112083									-0.383564	-4.74329							-2.62333	-1.96888
								-0.211438	0.00247822	1.1717	0.00342073	-0.211438	0.00180451	1.1717	0.0112083									-0.389426	-4.61933							-2.61747	-1.56893
								-0.216595	0.00175932	1.1712	0.00342073	-0.216595	0.004589	1.1712	0.0112083									-0.395287	-4.6013							-2.6116	-1.47984
								-0.221752	0.00135445	1.1707	0.00342073	-0.221752	0.0108559	1.1707	0.0112083									-0.401148	-4.67993							-2.60574	-1.2663
								-0.226909	0.000911736	1.1702	0.00342073	-0.226909	0.0166355	1.1702	0.0112083									-0.40701	-4.7677							-2.59988	-1.02047
								-0.232066	0.00162839	1.1697	0.00342073	-0.232066	0.0176479	1.1697	0.0112083									-0.412871	-4.69009							-2.59402	-0.783603
								-0.237223	0.00211118	1.1692	0.00342073	-0.237223	0.0140857	1.1692	0.0112083									-0.418733	-4.59442							-2.58816	-0.176948
								-0.24238	0.00121571	1.1687	0.00342073	-0.24238	0.0132417	1.1687	0.0112083									-0.424594	-4.68018							-2.5823	-0.148288
								-0.247538	0.000560101	1.1682	0.00342073	-0.247538	0.0157292	1.1682	0.0112083									-0.430455	-4.76416							-2.57644	0.075543
								-0.252695	0.000910004	1.1677	0.00342073	-0.252695	0.0190732	1.1677	0.0112083									-0.436317	-4.66319							-2.57057	0.161949
								-0.257852	0.00229783	1.1672	0.00342073	-0.257852	0.0201366	1.1672	0.0112083									-0.442178	-4.41151							-2.56471	0.443671
								-0.263009	0.00298135	1.1667	0.00342073	-0.263009	0.0158725	1.1667	0.0112083									-0.44804	-4.86095							-2.55885	0.537174
								-0.268166	0.00145451	1.1662	0.00342073	-0.268166	0.00782763	1.1662	0.0112083									-0.453901	-4.8194							-2.55299	0.610511
								-0.273323	0.000775664	1.1657	0.00342073	-0.273323	0.0024694	1.1657	0.0112083									-0.459762	-4.38201							-2.54713	0.561391
								-0.27848	0.000581396	1.1652	0.00342073	-0.27848	0.00304723	1.1652	0.0112083									-0.465624	-4.39192							-2.54127	0.453179
								-0.283637	0.000831442	1.1647	0.00342073	-0.283637	0.00904591	1.1647	0.0112083									-0.471485	-4.25716							-2.53541	0.418914
								-0.288794	0.00104917	1.1642	0.00342073	-0.288794	0.0144543	1.1642	0.0112083									-0.477347	-4.25554							-2.52954	0.250256
								-0.293951	0.000688843	1.1637	0.00342073	-0.293951	0.0156267	1.1637	0.0112083									-0.483208	-4.40393							-2.52368	-0.0883624
								-0.299108	0.000796018	1.1632	0.00342073	-0.299108	0.0120902	1.1632	0.0112083									-0.489069	-4.60615							-2.51782	-0.391175
								-0.304265	0.000943201	1.1627	0.00342073	-0.304265	0.00699281	1.1627	0.0112083									-0.494931	-4.67033							-2.51196	-0.694678
								-0.309422	0.00113967	1.1622	0.00342073	-0.309422	0.00931113	1.1622	0.0112083									-0.500792	-4.69165							-2.5061	-1.06488
								-0.314579	0.00201983	1.1617	0.00342073	-0.314579	0.0227875	1.1617	0.0112083									-0.506653	-4.48694							-2.50024	-1.30197
								-0.319736	0.00173929	1.1612	0.00342073	-0.319736	0.0397813	1.1612	0.0112083									-0.512515	-4.69062							-2.49438	-1.0099
								-0.324893	0.000852032	1.1607	0.00342073	-0.324893	0.0535444	1.1607	0.0112083									-0.518376	-4.53681							-2.48851	-1.16385
								-0.33005	0.000528865	1.1602	0.00342073	-0.33005	0.0566621	1.1602	0.0112083									-0.524238	-4.39031							-2.48265	-1.25293
								-0.335207	0.000451568	1.1597	0.00342073	-0.335207	0.0404633	1.1597	0.0112083									-0.530099	-4.3289							-2.47679	-1.21509
								-0.340364	0.00121991	1.1592	0.00342073	-0.340364	0.0221424	1.1592	0.0112083									-0.53596	-4.35208							-2.47093	-1.23954
								-0.345521	0.002367	1.1587	0.00342073	-0.345521	0.00976341	1.1587	0.0112083									-0.541822	-4.3637							-2.46507	-1.09544
								-0.350678	0.00318081	1.1582	0.00342073	-0.350678	0.0064361	1.1582	0.0112083									-0.547683	-4.62419							-2.45921	-1.32585
								-0.355835	0.00443587	1.1577	0.00342073	-0.355835	0.00857211	1.1577	0.0112083									-0.553545	-4.45466							-2.45335	-1.09066
								-0.360992	0.00361957	1.1572	0.00342073	-0.360992	0.00935178	1.1572	0.0112083									-0.559406	-4.83745							-2.44749	-1.1041
								-0.366149	0.0035463	1.1567	0.00342073	-0.366149	0.00623359	1.1567	0.0112083									-0.565267	-4.81536							-2.44162	-1.06921
								-0.371306	0.002655	1.1562	0.00342073	-0.371306	0.00381897	1.1562	0.0112083									-0.571129	-4.85757							-2.43576	-0.88873
								-0.376463	0.00224641	1.1557	0.00342073	-0.376463	0.00933214	1.1557	0.0112083									-0.57699	-4.92882							-2.4299	-0.930827
								-0.38162	0.00215876	1.1552	0.00342073	-0.38162	0.0235139	1.1552	0.0112083									-0.582851	-4.71553							-2.42404	-0.974655
								-0.386777	0.00164725	1.1547	0.00342073	-0.386777	0.0355146	1.1547	0.0112083									-0.588713	-4.94783							-2.41818	-0.922126
								-0.391934	0.00199033	1.1542	0.00342073	-0.391934	0.0386702	1.1542	0.0112083									-0.594574	-5.0512							-2.41232	-0.711685
								-0.397091	0.00183384	1.1537	0.00342073	-0.397091	0.0347056	1.1537	0.0112083									-0.600436	-5.28611							-2.40646	-0.713122
								-0.402248	0.00132804	1.1532	0.00342073	-0.402248	0.0241526	1.1532	0.0112083									-0.606297	-5.42598							-2.40059	-0.575507
								-0.407405	0.00172903	1.1527	0.00342073	-0.407405	0.019712	1.1527	0.0112083									-0.612158	-5.46163							-2.39473	-0.472664
								-0.412562	0.00087365	1.1522	0.00342073	-0.412562	0.0213293	1.1522	0.0112083									-0.61802	-5.40131							-2.38887	-0.144694
								-0.41772	0.000397923	1.1517	0.00342073	-0.41772	0.0230556	1.1517	0.0112083									-0.623881	-5.07933							-2.38301	-0.384189
								-0.422877	8.98842e-05	1.1512	0.00342073	-0.422877	0.0212234	1.1512	0.0112083									-0.629743	-5.2519							-2.37715	-0.0284314
								-0.428034	3.75243e-05	1.1507	0.00342073	-0.428034	0.0155023	1.1507	0.0112083									-0.635604	-4.96185							-2.37129	0.0910304
								-0.433191	9.73656e-06	1.1502	0.00342073	-0.433191	0.00999533	1.1502	0.0112083									-0.641465	-5.05241							-2.36543	0.32655
								-0.438348	0.000148178	1.1497	0.00342073	-0.438348	0.0121034	1.1497	0.0112083									-0.647327	-4.84471							-2.35956	0.259801
								-0.443505	7.66629e-05	1.1492	0.00342073	-0.443505	0.0230272	1.1492	0.0112083									-0.653188	-4.83408							-2.3537	0.59362
								-0.448662	0.00013772	1.1487	0.00342073	-0.448662	0.0363097	1.1487	0.0112083									-0.659049	-4.82003							-2.34784	0.519923
								-0.453819	0.000174753	1.1482	0.00342073	-0.453819	0.0417381	1.1482	0.0112083									-0.664911	-4.576							-2.34198	0.683902
								-0.458976	0.000221379	1.1477	0.00342073	-0.458976	0.0368523	1.1477	0.0112083									-0.670772	-4.46684							-2.33612	0.882789
								-0.464133	0.000456393	1.1472	0.00342073	-0.464133	0.0255817	1.1472	0.0112083									-0.676634	-4.72695							-2.33026	1.10942
								-0.46929	0.000244743	1.1467	0.00342073	-0.46929	0.0139291	1.1467	0.0112083									-0.682495	-4.80797							-2.3244	1.18811
								-0.474447	0.000532582	1.1462	0.00342073	-0.474447	0.010307	1.1462	0.0112083									-0.688356	-5.08345							-2.31853	1.34827
								-0.479604	0.000402253	1.1457	0.00342073	-0.479604	0.0153145	1.1457	0.0112083									-0.694218	-5.06592							-2.31267	1.52437
								-0.484761	0.000593477	1.1452	0.00342073	-0.484761	0.0221489	1.1452	0.0112083									-0.700079	-5.16373							-2.30681	1.52997
								-0.489918	0.000310693	1.1447	0.00342073	-0.489918	0.02413	1.1447	0.0112083									-0.705941	-4.79373							-2.30095	1.46692
								-0.495075	0.000267954	1.1442	0.00342073	-0.495075	0.0189747	1.1442	0.0112083									-0.711802	-4.71219							-2.29509	1.73425
								-0.500232	0.000541514	1.1437	0.00342073	-0.500232	0.0091559	1.1437	0.0112083									-0.717663	-4.76213							-2.28923	1.94976
								-0.505389	0.000560161	1.1432	0.00342073	-0.505389	0.00337793	1.1432	0.0112083									-0.723525	-4.3778							-2.28337	1.8261
								-0.510546	0.000922126	1.1427	0.00342073	-0.510546	0.00773153	1.1427	0.0112083									-0.729386	-4.45463							-2.2775	1.86506
								-0.515703	0.000532474	1.1422	0.00342073	-0.515703	0.0203324	1.1422	0.0112083									-0.735247	-4.41819							-2.27164	2.18605
								-0.52086	0.000567035	1.1417	0.00342073	-0.52086	0.0318877	1.1417	0.0112083									-0.741109	-4.85948							-2.26578	2.01546
								-0.526017	0.000698272	1.1412	0.00342073	-0.526017	0.03553	1.1412	0.0112083									-0.74697	-4.7692							-2.25992	1.91602
								-0.531174	0.000491685	1.1407	0.00342073	-0.531174	0.0284327	1.1407	0.0112083									-0.752832	-5.14716							-2.25406	1.55977
								-0.536331	0.000647614	1.1402	0.00342073	-0.536331	0.0151556	1.1402	0.0112083									-0.758693	-4.81009							-2.2482	1.44858
								-0.541488	0.000299802	1.1397	0.00342073	-0.541488	0.00401574	1.1397	0.0112083									-0.764554	-5.01004							-2.24234	0.988874
								-0.546645	0.000209223	1.1392	0.00342073	-0.546645	0.0001654	1.1392	0.0112083									-0.770416	-4.85076							-2.23648	0.807388
								-0.551802	0.000304236	1.1387	0.00342073	-0.551802	0.00391002	1.1387	0.0112083									-0.776277	-4.5754							-2.23061	0.692995
								-0.556959	0.0001177	1.1382	0.00342073	-0.556959	0.0107541	1.1382	0.0112083									-0.782139	-4.51406							-2.22475	0.33493
								-0.562116	0.000111136	1.1377	0.00342073	-0.562116	0.0156489	1.1377	0.0112083									-0.788	-4.25757							-2.21889	-0.139615
								-0.567273	1.19964e-05	1.1372	0.00342073	-0.567273	0.0165208	1.1372	0.0112083									-0.793861	-4.2752							-2.21303	-0.636404
								-0.57243	2.74405e-05	1.1367	0.00342073	-0.57243	0.0148179	1.1367	0.0112083									-0.799723	-4.29696							-2.20717	-0.710945
								-0.577588	1.21032e-05	1.1362	0.00342073	-0.577588	0.0149026	1.1362	0.0112083									-0.805584	-4.32244							-2.20131	-0.888721
								-0.582745	0.000131347	1.1357	0.00342073	-0.582745	0.0200827	1.1357	0.0112083									-0.811446	-4.25561							-2.19545	-1.10043
								-0.587902	4.70957e-05	1.1352	0.00342073	-0.587902	0.0294141	1.1352	0.0112083									-0.817307	-4.06997							-2.18958	-0.94705
								-0.593059	0.000358212	1.1347	0.00342073	-0.593059	0.0401638	1.1347	0.0112083									-0.823168	-4.04348							-2.18372	-1.2769
								-0.598216	0.00026284	1.1342	0.00342073	-0.598216	0.0468257	1.1342	0.0112083									-0.82903	-4.15837							-2.17786	-1.43513
								-0.603373	0.000559088	1.1337	0.00342073	-0.603373	0.0434008	1.1337	0.0112083									-0.834891	-3.875							-2.172	-1.59884
								-0.60853	0.000503452	1.1332	0.00342073	-0.60853	0.034687	1.1332	0.0112083									-0.840752	-4.21063							-2.16614	-1.40893
								-0.613687	0.000439571	1.1327	0.00342073	-0.613687	0.0225725	1.1327	0.0112083									-0.846614	-4.21684							-2.16028	-1.28988
								-0.618844	0.000515839	1.1322	0.00342073	-0.618844	0.0111523	1.1322	0.0112083									-0.852475	-4.44121							-2.15442	-1.65378
								-0.624001	0.000175669	1.1317	0.00342073	-0.624001	0.00474461	1.1317	0.0112083									-0.858337	-4.59635							-2.14855	-1.45918
								-0.629158	0.000258094	1.1312	0.00342073	-0.629158	0.00191253	1.1312	0.0112083									-0.864198	-4.708							-2.14269	-1.1515
								-0.634315	7.68928e-05	1.1307	0.00342073	-0.634315	0.00144859	1.1307	0.0112083									-0.870059	-4.56705							-2.13683	-1.44422
								-0.639472	9.26821e-05	1.1302	0.00342073	-0.639472	0.00344217	1.1302	0.0112083									-0.875921	-4.64279							-2.13097	-1.44167
								-0.644629	0.000137304	1.1297	0.00342073	-0.644629	0.00849204	1.1297	0.0112083									-0.881782	-4.25647							-2.12511	-1.1669
								-0.649786	8.06247e-05	1.1292	0.00342073	-0.649786	0.0166646	1.1292	0.0112083									-0.887644	-4.14702							-2.11925	-1.27205
								-0.654943	0.000317971	1.1287	0.00342073	-0.654943	0.0262136	1.1287	0.0112083									-0.893505	-3.89659							-2.11339	-1.49875
								-0.6601	8.26504e-05	1.1282	0.00342073	-0.6601	0.0330032	1.1282	0.0112083									-0.899366	-4.18324							-2.10752	-1.57597
								-0.665257	6.02744e-05	1.1277	0.00342073	-0.665257	0.0354547	1.1277	0.0112083									-0.905228	-4.09338							-2.10166	-1.69506
								-0.670414	4.45508e-05	1.1272	0.00342073	-0.670414	0.0298662	1.1272	0.0112083									-0.911089	-4.52249							-2.0958	-1.77925
								-0.675571	5.99873e-05	1.1267	0.00342073	-0.675571	0.0200089	1.1267	0.0112083									-0.91695	-4.183							-2.08994	-2.14766
								-0.680728	0.000201751	1.1262	0.00342073	-0.680728	0.0109561	1.1262	0.0112083									-0.922812	-4.70099							-2.08408	-2.28559
								-0.685885	0.000201099	1.1257	0.00342073	-0.685885	0.00505259	1.1257	0.0112083									-0.928673	-4.60624							-2.07822	-2.34532
								-0.691042	0.000162927	1.1252	0.00342073	-0.691042	0.00278058	1.1252	0.0112083									-0.934535	-4.83773							-2.07236	-2.47614
								-0.696199	9.89519e-05	1.1247	0.00342073	-0.696199	0.00389376	1.1247	0.0112083									-0.940396	-4.29054							-2.06649	-2.76601
								-0.701356	0.000124115	1.1242	0.00342073	-0.701356	0.00512947	1.1242	0.0112083									-0.946257	-4.32113							-2.06063	-2.92873
								-0.706513	6.59287e-05	1.1237	0.00342073	-0.706513	0.00488934	1.1237	0.0112083									-0.952119	-3.86808							-2.05477	-3.02493
								-0.71167	4.33932e-05	1.1232	0.00342073	-0.71167	0.00335092	1.1232	0.0112083									-0.95798	-3.82688							-2.04891	-3.21813
								-0.716827	3.59589e-05	1.1227	0.00342073	-0.716827	0.00131651	1.1227	0.0112083									-0.963842	-3.52749							-2.04305	-3.61132
								-0.721984	1.72027e-05	1.1222	0.00342073	-0.721984	0.000709093	1.1222	0.0112083									-0.969703	-3.59579							-2.03719	-3.85982
								-0.727141	4.88649e-05	1.1217	0.00342073	-0.727141	0.0021274	1.1217	0.0112083									-0.975564	-3.36175							-2.03133	-4.13379
								-0.732298	6.93744e-07	1.1212	0.00342073	-0.732298	0.00434675	1.1212	0.0112083									-0.981426	-3.14684							-2.02547	-4.5025
								-0.737455	4.17121e-05	1.1207	0.00342073	-0.737455	0.00618094	1.1207	0.0112083									-0.987287	-3.26385							-2.0196	-4.89186
								-0.742613	7.86476e-06	1.1202	0.00342073	-0.742613	0.00602646	1.1202	0.0112083									-0.993148	-3.52109							-2.01374	-4.95516
								-0.74777	7.56011e-05	1.1197	0.00342073	-0.74777	0.00466635	1.1197	0.0112083									-0.99901	-3.40509							-2.00788	-5.35949
								-0.752927	1.60206e-05	1.1192	0.00342073	-0.752927	0.00316091	1.1192	0.0112083									-1.00487	-3.88094							-2.00202	-5.45113
								-0.758084	2.86801e-05	1.1187	0.00342073	-0.758084	0.00181218	1.1187	0.0112083									-1.01073	-3.73937							-1.99616	-5.65438
								-0.763241	0.000193724	1.1182	0.00342073	-0.763241	0.00103923	1.1182	0.0112083									-1.01659	-3.75414							-1.9903	-5.39065
								-0.768398	0.000304093	1.1177	0.00342073	-0.768398	0.000718703	1.1177	0.0112083									-1.02246	-3.53353							-1.98444	-5.28648
								-0.773555	0.000478892	1.1172	0.00342073	-0.773555	0.000515709	1.1172	0.0112083									-1.02832	-3.12941							-1.97857	-5.18732
								-0.778712	0.000359679	1.1167	0.00342073	-0.778712	0.000607994	1.1167	0.0112083									-1.03418	-2.88067							-1.97271	-4.76667
								-0.783869	0.000312165	1.1162	0.00342073	-0.783869	0.000736555	1.1162	0.0112083									-1.04004	-2.55216							-1.96685	-4.23413
								-0.789026	0.000236169	1.1157	0.00342073	-0.789026	0.00093564	1.1157	0.0112083									-1.0459	-2.25662							-1.96099	-3.56123
								-0.794183	0.000157353	1.1152	0.00342073	-0.794183	0.000622261	1.1152	0.0112083									-1.05176	-1.86329							-1.95513	-2.91119
								-0.79934	0.000140472	1.1147	0.00342073	-0.79934	0.000140981	1.1147	0.0112083									-1.05762	-2.02417							-1.94927	-2.44093
								-0.804497	3.24052e-05	1.1142	0.00342073	-0.804497	7.76564e-05	1.1142	0.0112083									-1.06349	-1.93877							-1.94341	-1.55124
								-0.809654	8.74482e-05	1.1137	0.00342073	-0.809654	0.00119513	1.1137	0.0112083									-1.06935	-2.42435							-1.93754	-0.934955
								-0.814811	0.000161801	1.1132	0.00342073	-0.814811	0.00360434	1.1132	0.0112083									-1.07521	-2.16728							-1.93168	-0.345012
								-0.819968	0.000143389	1.1127	0.00342073	-0.819968	0.00600934	1.1127	0.0112083									-1.08107	-2.26314							-1.92582	-0.175127
								-0.825125	9.30442e-05	1.1122	0.00342073	-0.825125	0.00718323	1.1122	0.0112083									-1.08693	-2.0854							-1.91996	0.272488
								-0.830282	0.000129677	1.1117	0.00342073	-0.830282	0.00679023	1.1117	0.0112083									-1.09279	-2.12083							-1.9141	0.767924
								-0.835439	0.00017945	1.1112	0.00342073	-0.835439	0.00520977	1.1112	0.0112083									-1.09865	-1.96033							-1.90824	0.592606
								-0.840596	0.000252122	1.1107	0.00342073	-0.840596	0.00529086	1.1107	0.0112083									-1.10451	-1.3079							-1.90238	0.554943
								-0.845753	0.000228091	1.1102	0.00342073	-0.845753	0.00796082	1.1102	0.0112083									-1.11038	-1.11995							-1.89651	0.551642
								-0.85091	0.000384935	1.1097	0.00342073	-0.85091	0.0134176	1.1097	0.0112083									-1.11624	-0.622118							-1.89065	0.362227
								-0.856067	0.000532364	1.1092	0.00342073	-0.856067	0.0188994	1.1092	0.0112083									-1.1221	-0.257673							-1.88479	0.130733
								-0.861224	0.000344366	1.1087	0.00342073	-0.861224	0.0206054	1.1087	0.0112083									-1.12796	0.391159							-1.87893	-0.445451
								-0.866381	0.000313419	1.1082	0.00342073	-0.866381	0.0183587	1.1082	0.0112083									-1.13382	0.881098							-1.87307	-0.799592
								-0.871538	0.000131436	1.1077	0.00342073	-0.871538	0.0126163	1.1077	0.0112083									-1.13968	1.90824							-1.86721	-1.16764
								-0.876695	0.000123379	1.1072	0.00342073	-0.876695	0.00634722	1.1072	0.0112083									-1.14554	3.12497							-1.86135	-1.64444
								-0.881852	0.000114843	1.1067	0.00342073	-0.881852	0.0019348	1.1067	0.0112083									-1.15141	3.67052							-1.85549	-2.1257
								-0.887009	2.74473e-05	1.1062	0.00342073	-0.887009	0.000297783	1.1062	0.0112083																	-1.84962	-2.46055
								-0.892166	5.40623e-05	1.1057	0.00342073	-0.892166	0.000414175	1.1057	0.0112083																	-1.84376	-2.87399
								-0.897323	9.52453e-06	1.1052	0.00342073	-0.897323	0.00080268	1.1052	0.0112083																	-1.8379	-3.10263
								-0.90248	2.58978e-05	1.1047	0.00342073	-0.90248	0.000811748	1.1047	0.0112083																	-1.83204	-3.39699
								-0.907638	8.04656e-05	1.1042	0.00342073	-0.907638	0.000522229	1.1042	0.0112083																	-1.82618	-3.52088
								-0.912795	7.19069e-05	1.1037	0.00342073	-0.912795	0.000516902	1.1037	0.0112083																	-1.82032	-3.37881
								-0.917952	1.6347e-05	1.1032	0.00342073	-0.917952	0.000766179	1.1032	0.0112083																	-1.81446	-3.5774
								-0.923109	5.9568e-05	1.1027	0.00342073	-0.923109	0.00104668	1.1027	0.0112083																	-1.80859	-3.5526
								-0.928266	4.28318e-05	1.1022	0.00342073	-0.928266	0.000958874	1.1022	0.0112083																	-1.80273	-3.24411
								-0.933423	2.75109e-05	1.1017	0.00342073	-0.933423	0.000593755	1.1017	0.0112083																	-1.79687	-2.87959
								-0.93858	3.00942e-05	1.1012	0.00342073	-0.93858	0.000417649	1.1012	0.0112083																	-1.79101	-2.54299
								-0.943737	7.67664e-05	1.1007	0.00342073	-0.943737	0.000789018	1.1007	0.0112083																	-1.78515	-2.29096
								-0.948894	0.000108052	1.1002	0.00342073	-0.948894	0.00204847	1.1002	0.0112083																	-1.77929	-2.12058
								-0.954051	0.0002463	1.0997	0.00342073	-0.954051	0.00341782	1.0997	0.0112083																	-1.77343	-1.49245
								-0.959208	0.00016291	1.0992	0.00342073	-0.959208	0.00424051	1.0992	0.0112083																	-1.76756	-1.33951
								-0.964365	0.000168805	1.0987	0.00342073	-0.964365	0.00437819	1.0987	0.0112083																	-1.7617	-1.16263
								-0.969522	0.000125474	1.0982	0.00342073	-0.969522	0.00402106	1.0982	0.0112083																	-1.75584	-1.24581
								-0.974679	2.73545e-05	1.0977	0.00342073	-0.974679	0.00304777	1.0977	0.0112083																	-1.74998	-1.15831
								-0.979836	6.87001e-05	1.0972	0.00342073	-0.979836	0.00188597	1.0972	0.0112083																	-1.74412	-1.08287
								-0.984993	0.000139765	1.0967	0.00342073	-0.984993	0.00105857	1.0967	0.0112083																	-1.73826	-1.01275
								-0.99015	0.000139399	1.0962	0.00342073	-0.99015	0.000431249	1.0962	0.0112083																	-1.7324	-1.06908
								-0.995307	0.00017318	1.0957	0.00342073	-0.995307	0.000116024	1.0957	0.0112083																	-1.72653	-1.21894
								-1.00046	3.9544e-05	1.0952	0.00342073	-1.00046	0.000109152	1.0952	0.0112083																	-1.72067	-1.36728
								-1.00562	2.25182e-05	1.0947	0.00342073	-1.00562	0.000335649	1.0947	0.0112083																	-1.71481	-1.72319
								-1.01078	4.03877e-05	1.0942	0.00342073	-1.01078	0.00063573	1.0942	0.0112083																	-1.70895	-1.92775
								-1.01594	3.06401e-05	1.0937	0.00342073	-1.01594	0.000818161	1.0937	0.0112083																	-1.70309	-2.04293
								-1.02109	4.79851e-05	1.0932	0.00342073	-1.02109	0.000914387	1.0932	0.0112083																	-1.69723	-2.24689
								-1.02625	7.24641e-05	1.0927	0.00342073	-1.02625	0.000637097	1.0927	0.0112083																	-1.69137	-2.35468
								-1.03141	0.000138676	1.0922	0.00342073	-1.03141	0.000399805	1.0922	0.0112083																	-1.6855	-2.33902
								-1.03656	0.000171517	1.0917	0.00342073	-1.03656	0.000240178	1.0917	0.0112083																	-1.67964	-2.63467
								-1.04172	0.000114195	1.0912	0.00342073	-1.04172	0.000585169	1.0912	0.0112083																	-1.67378	-2.81822
								-1.04688	0.000112597	1.0907	0.00342073	-1.04688	0.00145904	1.0907	0.0112083																	-1.66792	-2.87847
								-1.05203	0.000121983	1.0902	0.00342073	-1.05203	0.00290967	1.0902	0.0112083																	-1.66206	-2.99806
								-1.05719	0.00022376	1.0897	0.00342073	-1.05719	0.00446228	1.0897	0.0112083																	-1.6562	-2.98024
								-1.06235	0.000338666	1.0892	0.00342073	-1.06235	0.00565942	1.0892	0.0112083																	-1.65034	-3.17445
								-1.06751	0.0002674	1.0887	0.00342073	-1.06751	0.00534884	1.0887	0.0112083																	-1.64448	-3.00748
								-1.07266	0.000153949	1.0882	0.00342073	-1.07266	0.00397598	1.0882	0.0112083																	-1.63861	-3.04839
								-1.07782	0.000168412	1.0877	0.00342073	-1.07782	0.00235583	1.0877	0.0112083																	-1.63275	-3.03512
								-1.08298	0.000244139	1.0872	0.00342073	-1.08298	0.000740303	1.0872	0.0112083																	-1.62689	-2.93903
								-1.08813	0.000337016	1.0867	0.00342073	-1.08813	0.000806897	1.0867	0.0112083																	-1.62103	-2.74066
								-1.09329	0.000368778	1.0862	0.00342073	-1.09329	0.00234839	1.0862	0.0112083																	-1.61517	-2.42874
								-1.09845	0.000189342	1.0857	0.00342073	-1.09845	0.00442686	1.0857	0.0112083																	-1.60931	-2.29987
								-1.1036	0.000104003	1.0852	0.00342073	-1.1036	0.00539498	1.0852	0.0112083																	-1.60345	-2.05733
								-1.10876	4.715e-06	1.0847	0.00342073	-1.10876	0.0042635	1.0847	0.0112083																	-1.59758	-1.80984
								-1.11392	9.26771e-06	1.0842	0.00342073	-1.11392	0.0020991	1.0842	0.0112083																	-1.59172	-1.43432
								-1.11908	6.32507e-05	1.0837	0.00342073	-1.11908	0.000387563	1.0837	0.0112083																	-1.58586	-1.16688
								-1.12423	7.53918e-05	1.0832	0.00342073	-1.12423	7.88157e-05	1.0832	0.0112083																	-1.58	-0.885059
								-1.12939	7.97724e-05	1.0827	0.00342073	-1.12939	0.00100939	1.0827	0.0112083																	-1.57414	-0.688797
								-1.13455	0.000108527	1.0822	0.00342073	-1.13455	0.00214189	1.0822	0.0112083																	-1.56828	-0.719649
								-1.1397	7.32553e-05	1.0817	0.00342073	-1.1397	0.00244486	1.0817	0.0112083																	-1.56242	-0.528647
								-1.14486	4.29055e-05	1.0812	0.00342073	-1.14486	0.00176	1.0812	0.0112083																	-1.55655	-0.580416
								-1.15002	6.40413e-05	1.0807	0.00342073	-1.15002	0.000733082	1.0807	0.0112083																	-1.55069	-0.868298
								-1.15518	8.77124e-05	1.0802	0.00342073	-1.15518	0.000311275	1.0802	0.0112083																	-1.54483	-1.31381
								-1.16033	9.18069e-05	1.0797	0.00342073	-1.16033	0.000457759	1.0797	0.0112083																	-1.53897	-1.58431
								-1.16549	0.00013928	1.0792	0.00342073	-1.16549	0.000720896	1.0792	0.0112083																	-1.53311	-1.84854
								-1.17065	0.000103446	1.0787	0.00342073	-1.17065	0.000744698	1.0787	0.0112083																	-1.52725	-2.1179
								-1.1758	7.74004e-05	1.0782	0.00342073	-1.1758	0.000518046	1.0782	0.0112083																	-1.52139	-2.48466
								-1.18096	1.0037e-05	1.0777	0.00342073	-1.18096	0.000128599	1.0777	0.0112083																	-1.51552	-2.75506
								-1.18612	9.08051e-06	1.0772	0.00342073	-1.18612	7.29506e-05	1.0772	0.0112083																	-1.50966	-2.80362
								-1.19127	3.20523e-06	1.0767	0.00342073	-1.19127	0.000375134	1.0767	0.0112083																	-1.5038	-2.85337
								-1.19643	1.62956e-05	1.0762	0.00342073	-1.19643	0.000908453	1.0762	0.0112083																	-1.49794	-2.94928
								-1.20159	1.08861e-05	1.0757	0.00342073	-1.20159	0.00128902	1.0757	0.0112083																	-1.49208	-3.14149
								-1.20675	1.11861e-05	1.0752	0.00342073	-1.20675	0.00129842	1.0752	0.0112083																	-1.48622	-2.97163
								-1.2119	1.13979e-05	1.0747	0.00342073	-1.2119	0.00105278	1.0747	0.0112083																	-1.48036	-2.72126
								-1.21706	2.60637e-05	1.0742	0.00342073	-1.21706	0.000683754	1.0742	0.0112083																	-1.4745	-2.75339
								-1.22222	7.75065e-05	1.0737	0.00342073	-1.22222	0.00052804	1.0737	0.0112083																	-1.46863	-2.64396
								-1.22737	5.43517e-05	1.0732	0.00342073	-1.22737	0.000762682	1.0732	0.0112083																	-1.46277	-2.58446
								-1.23253	4.26141e-05	1.0727	0.00342073	-1.23253	0.00134744	1.0727	0.0112083																	-1.45691	-2.40138
								-1.23769	3.3209e-05	1.0722	0.00342073	-1.23769	0.0020008	1.0722	0.0112083																	-1.45105	-2.2494
								-1.24284	8.91173e-06	1.0717	0.00342073	-1.24284	0.00239742	1.0717	0.0112083																	-1.44519	-2.01479
								-1.248	5.04215e-07	1.0712	0.00342073	-1.248	0.00226899	1.0712	0.0112083																	-1.43933	-2.0942
								-1.25316	1.43509e-05	1.0707	0.00342073	-1.25316	0.00206525	1.0707	0.0112083																	-1.43347	-2.05067
								-1.25832	2.1314e-05	1.0702	0.00342073	-1.25832	0.00180341	1.0702	0.0112083																	-1.4276	-1.83774
								-1.26347	3.20115e-05	1.0697	0.00342073	-1.26347	0.001554	1.0697	0.0112083																	-1.42174	-1.63571
								-1.26863	5.03856e-05	1.0692	0.00342073	-1.26863	0.00167752	1.0692	0.0112083																	-1.41588	-1.42138
								-1.27379	8.90807e-05	1.0687	0.00342073	-1.27379	0.00199073	1.0687	0.0112083																	-1.41002	-1.34612
								-1.27894	5.43704e-05	1.0682	0.00342073	-1.27894	0.00256204	1.0682	0.0112083																	-1.40416	-1.34446
								-1.2841	2.11496e-05	1.0677	0.00342073	-1.2841	0.00355131	1.0677	0.0112083																	-1.3983	-1.16735
								-1.28926	2.0536e-05	1.0672	0.00342073	-1.28926	0.00419167	1.0672	0.0112083																	-1.39244	-1.03809
								-1.29441	9.30882e-05	1.0667	0.00342073	-1.29441	0.00457988	1.0667	0.0112083																	-1.38657	-0.943699
								-1.29957	4.64353e-05	1.0662	0.00342073	-1.29957	0.00433123	1.0662	0.0112083																	-1.38071	-0.575637
								-1.30473	3.41005e-05	1.0657	0.00342073	-1.30473	0.00315137	1.0657	0.0112083																	-1.37485	-0.526884
								-1.30989	6.47837e-07	1.0652	0.00342073	-1.30989	0.0020397	1.0652	0.0112083																	-1.36899	-0.668549
								-1.31504	1.7612e-05	1.0647	0.00342073	-1.31504	0.00108059	1.0647	0.0112083																	-1.36313	-0.554744
										1.0642	0.00342073			1.0642	0.0112083																	-1.35727	-0.402827
										1.0637	0.00342073			1.0637	0.0112083																	-1.35141	-0.353273
										1.0632	0.00342073			1.0632	0.0112083																	-1.34554	-0.383181
										1.0627	0.00342073			1.0627	0.0112083																	-1.33968	-0.559955
										1.0622	0.00342073			1.0622	0.0112083																	-1.33382	-0.831207
										1.0617	0.00342073			1.0617	0.0112083																	-1.32796	-0.882293
										1.0612	0.00342073			1.0612	0.0112083																	-1.3221	-1.21604
										1.0607	0.00342073			1.0607	0.0112083																	-1.31624	-1.38085
										1.0602	0.00342073			1.0602	0.0112083																	-1.31038	-1.58652
										1.0597	0.00342073			1.0597	0.0112083																	-1.30451	-1.73369
										1.0592	0.00342073			1.0592	0.0112083																	-1.29865	-1.73902
										1.0587	0.00342073			1.0587	0.0112083																	-1.29279	-1.74323
										1.0582	0.00342073			1.0582	0.0112083																	-1.28693	-1.65596
										1.0577	0.00342073			1.0577	0.0112083																	-1.28107	-1.6228
										1.0572	0.00342073			1.0572	0.0112083																	-1.27521	-1.45059
										1.0567	0.00342073			1.0567	0.0112083																	-1.26935	-1.42265
										1.0562	0.00342073			1.0562	0.0112083																	-1.26349	-1.01052
										1.0557	0.00342073			1.0557	0.0112083																	-1.25762	-0.808148
										1.0552	0.00342073			1.0552	0.0112083																	-1.25176	-0.88506
										1.0547	0.00342073			1.0547	0.0112083																	-1.2459	-0.756207
										1.0542	0.00342073			1.0542	0.0112083																	-1.24004	-0.754878
										1.0537	0.00342073			1.0537	0.0112083																	-1.23418	-0.673464
										1.0532	0.00342073			1.0532	0.0112083																	-1.22832	-0.61103
										1.0527	0.00342073			1.0527	0.0112083																	-1.22246	-0.740967
										1.0522	0.00342073			1.0522	0.0112083																	-1.21659	-0.931431
										1.0517	0.00342073			1.0517	0.0112083																	-1.21073	-1.48948
										1.0512	0.00342073			1.0512	0.0112083																	-1.20487	-1.81224
										1.0507	0.00342073			1.0507	0.0112083																	-1.19901	-2.337
										1.0502	0.00342073			1.0502	0.0112083																	-1.19315	-1.45094
										1.0497	0.00342073			1.0497	0.0112083																	-1.18729	-1.56683
										1.0492	0.00342073			1.0492	0.0112083																	-1.18143	-1.66743
										1.0487	0.00342073			1.0487	0.0112083																	-1.17556	-1.62529
										1.0482	0.00342073			1.0482	0.0112083																	-1.1697	-1.62283
										1.0477	0.00342073			1.0477	0.0112083																	-1.16384	-1.53507
										1.0472	0.00342073			1.0472	0.0112083																	-1.15798	-1.45907
										1.0467	0.00342073			1.0467	0.0112083																	-1.15212	-1.34596
										1.0462	0.00342073			1.0462	0.0112083																	-1.14626	-1.33813
										1.0457	0.00342073			1.0457	0.0112083																	-1.1404	-1.29251
										1.0452	0.00342073			1.0452	0.0112083																	-1.13453	-1.16577
										1.0447	0.00342073			1.0447	0.0112083																	-1.12867	-0.949675
										1.0442	0.00342073			1.0442	0.0112083																	-1.12281	-1.03151
										1.0437	0.00342073			1.0437	0.0112083																	-1.11695	-0.817099
										1.0432	0.00342073			1.0432	0.0112083																	-1.11109	-0.812028
										1.0427	0.00342073			1.0427	0.0112083																	-1.10523	-0.576933
										1.0422	0.00342073			1.0422	0.0112083																	-1.09937	-0.499554
										1.0417	0.00342073			1.0417	0.0112083																	-1.0935	-0.378191
										1.0412	0.00342073			1.0412	0.0112083																	-1.08764	-0.349623
										1.0407	0.00342073			1.0407	0.0112083																	-1.08178	-0.287803
										1.0402	0.00342073			1.0402	0.0112083																	-1.07592	-0.296464
										1.0397	0.00342073			1.0397	0.0112083																	-1.07006	-0.258096
										1.0392	0.00342073			1.0392	0.0112083																	-1.0642	-0.335572
										1.0387	0.00342073			1.0387	0.0112083																	-1.05834	-0.288598
										1.0382	0.00342073			1.0382	0.0112083																	-1.05248	-0.313295
										1.0377	0.00342073			1.0377	0.0112083																	-1.04661	-0.25689
										1.0372	0.00342073			1.0372	0.0112083																	-1.04075	-0.305607
										1.0367	0.00342073			1.0367	0.0112083																	-1.03489	-0.410565
										1.0362	0.00342073			1.0362	0.0112083																	-1.02903	-0.325605
										1.0357	0.00342073			1.0357	0.0112083																	-1.02317	-0.481841
										1.0352	0.00342073			1.0352	0.0112083																	-1.01731	-0.622423
										1.0347	0.00342073			1.0347	0.0112083																	-1.01145	-0.986892
										1.0342	0.00342073			1.0342	0.0112083																	-1.00558	-1.13763
										1.0337	0.00342073			1.0337	0.0112083																	-0.999723	-1.54573
										1.0332	0.00342073			1.0332	0.0112083																	-0.993861	-1.50531
										1.0327	0.00342073			1.0327	0.0112083																	-0.988	-1.48194
										1.0322	0.00342073			1.0322	0.0112083																	-0.982139	-1.78853
										1.0317	0.00342073			1.0317	0.0112083																	-0.976277	-2.1076
										1.0312	0.00342073			1.0312	0.0112083																	-0.970416	-2.1228
										1.0307	0.00342073			1.0307	0.0112083																	-0.964554	-2.15173
										1.0302	0.00342073			1.0302	0.0112083																	-0.958693	-2.169
										1.0297	0.00342073			1.0297	0.0112083																	-0.952832	-1.99711
										1.0292	0.00342073			1.0292	0.0112083																	-0.94697	-1.83234
										1.0287	0.00342073			1.0287	0.0112083																	-0.941109	-1.66176
										1.0282	0.00342073			1.0282	0.0112083																	-0.935247	-1.43122
										1.0277	0.00342073			1.0277	0.0112083																	-0.929386	-1.26867
										1.0272	0.00342073			1.0272	0.0112083																	-0.923525	-1.05715
										1.0267	0.00342073			1.0267	0.0112083																	-0.917663	-1.07598
										1.0262	0.00342073			1.0262	0.0112083																	-0.911802	-0.61341
										1.0257	0.00342073			1.0257	0.0112083																	-0.905941	-0.731263
										1.0252	0.00342073			1.0252	0.0112083																	-0.900079	-0.43168
										1.0247	0.00342073			1.0247	0.0112083																	-0.894218	-0.212775
										1.0242	0.00342073			1.0242	0.0112083																	-0.888356	-0.133413
										1.0237	0.00342073			1.0237	0.0112083																	-0.882495	-0.404487
										1.0232	0.00342073			1.0232	0.0112083																	-0.876634	-0.287953
										1.0227	0.00342073			1.0227	0.0112083																	-0.870772	-0.265596
										1.0222	0.00342073			1.0222	0.0112083																	-0.864911	-0.268356
										1.0217	0.00342073			1.0217	0.0112083																	-0.859049	-0.340604
										1.0212	0.00342073			1.0212	0.0112083																	-0.853188	-0.433145
										1.0207	0.00342073			1.0207	0.0112083																	-0.847327	-0.461904
										1.0202	0.00342073			1.0202	0.0112083																	-0.841465	-0.576392
										1.0197	0.00342073			1.0197	0.0112083																	-0.835604	-0.513441
										1.0192	0.00342073			1.0192	0.0112083																	-0.829743	-0.460571
										1.0187	0.00342073			1.0187	0.0112083																	-0.823881	-0.462242
										1.0182	0.00342073			1.0182	0.0112083																	-0.81802	-0.563349
										1.0177	0.00342073			1.0177	0.0112083																	-0.812158	-0.62858
										1.0172	0.00342073			1.0172	0.0112083																	-0.806297	-0.527612
										1.0167	0.00342073			1.0167	0.0112083																	-0.800436	-0.651243
										1.0162	0.00342073			1.0162	0.0112083																	-0.794574	-0.72684
										1.0157	0.00342073			1.0157	0.0112083																	-0.788713	-0.456128
										1.0152	0.00342073			1.0152	0.0112083																	-0.782851	-0.377947
										1.0147	0.00342073			1.0147	0.0112083																	-0.77699	-0.225168
										1.0142	0.00342073			1.0142	0.0112083																	-0.771129	-0.265125
										1.0137	0.00342073			1.0137	0.0112083																	-0.765267	-0.104101
										1.0132	0.00342073			1.0132	0.0112083																	-0.759406	-0.015025
										1.0127	0.00342073			1.0127	0.0112083																	-0.753545	-0.0350002
										1.0122	0.00342073			1.0122	0.0112083																	-0.747683	0.184711
										1.0117	0.00342073			1.0117	0.0112083																	-0.741822	0.179763
										1.0112	0.00342073			1.0112	0.0112083																	-0.73596	0.048998
										1.0107	0.00342073			1.0107	0.0112083																	-0.730099	-0.0675191
										1.0102	0.00342073			1.0102	0.0112083																	-0.724238	-0.0748428
										1.0097	0.00342073			1.0097	0.0112083																	-0.718376	-0.270367
										1.0092	0.00342073			1.0092	0.0112083																	-0.712515	-0.397788
										1.0087	0.00342073			1.0087	0.0112083																	-0.706653	-0.509203
										1.0082	0.00342073			1.0082	0.0112083																	-0.700792	-0.87734
										1.0077	0.00342073			1.0077	0.0112083																	-0.694931	-0.906309
										1.0072	0.00342073			1.0072	0.0112083																	-0.689069	-0.957716
										1.0067	0.00342073			1.0067	0.0112083																	-0.683208	-1.26787
										1.0062	0.00342073			1.0062	0.0112083																	-0.677347	-1.39575
										1.0057	0.00342073			1.0057	0.0112083																	-0.671485	-1.71168
										1.0052	0.00342073			1.0052	0.0112083																	-0.665624	-1.49001
										1.0047	0.00342073			1.0047	0.0112083																	-0.659762	-1.7835
										1.0042	0.00342073			1.0042	0.0112083																	-0.653901	-1.88272
										1.0037	0.00342073			1.0037	0.0112083																	-0.64804	-1.81186
										1.0032	0.00342073			1.0032	0.0112083																	-0.642178	-1.86085
										1.0027	0.00342073			1.0027	0.0112083																	-0.636317	-1.81238
										1.0022	0.00342073			1.0022	0.0112083																	-0.630455	-1.48354
										1.0017	0.00342073			1.0017	0.0112083																	-0.624594	-1.43531
										1.0012	0.00342073			1.0012	0.0112083																	-0.618733	-1.43277
										1.0007	0.00342073			1.0007	0.0112083																	-0.612871	-1.27497
										1.0002	0.00342073			1.0002	0.0112083																	-0.60701	-1.03019
										0.9997	0.00342073			0.9997	0.0112083																	-0.601148	-0.993505
										0.9992	0.00342073			0.9992	0.0112083																	-0.595287	-0.535893
										0.9987	0.00342073			0.9987	0.0112083																	-0.589426	-0.545863
										0.9982	0.00342073			0.9982	0.0112083																	-0.583564	-0.195841
										0.9977	0.00342073			0.9977	0.0112083																	-0.577703	-0.328312
										0.9972	0.00342073			0.9972	0.0112083																	-0.571842	-0.313276
										0.9967	0.00342073			0.9967	0.0112083																	-0.56598	0.140243
										0.9962	0.00342073			0.9962	0.0112083																	-0.560119	0.123307
										0.9957	0.00342073			0.9957	0.0112083																	-0.554257	0.269017
										0.9952	0.00342073			0.9952	0.0112083																	-0.548396	0.283511
										0.9947	0.00342073			0.9947	0.0112083																	-0.542535	0.151609
										0.9942	0.00342073			0.9942	0.0112083																	-0.536673	-0.0598313
										0.9937	0.00342073			0.9937	0.0112083																	-0.530812	-0.212379
										0.9932	0.00342073			0.9932	0.0112083																	-0.52495	-0.253854
										0.9927	0.00342073			0.9927	0.0112083																	-0.519089	-0.497371
										0.9922	0.00342073			0.9922	0.0112083																	-0.513228	-0.469646
										0.9917	0.00342073			0.9917	0.0112083																	-0.507366	-0.623497
										0.9912	0.00342073			0.9912	0.0112083																	-0.501505	-0.97594
										0.9907	0.00342073			0.9907	0.0112083																	-0.495644	-1.19074
										0.9902	0.00342073			0.9902	0.0112083																	-0.489782	-1.51149
										0.9897	0.00342073			0.9897	0.0112083																	-0.483921	-1.57416
										0.9892	0.00342073			0.9892	0.0112083																	-0.478059	-1.78126
										0.9887	0.00342073			0.9887	0.0112083																	-0.472198	-1.6257
										0.9882	0.00342073			0.9882	0.0112083																	-0.466337	-1.59507
										0.9877	0.00342073			0.9877	0.0112083																	-0.460475	-1.51167
										0.9872	0.00342073			0.9872	0.0112083																	-0.454614	-1.55954
										0.9867	0.00342073			0.9867	0.0112083																	-0.448752	-1.49931
										0.9862	0.00342073			0.9862	0.0112083																	-0.442891	-1.40692
										0.9857	0.00342073			0.9857	0.0112083																	-0.43703	-1.13221
										0.9852	0.00342073			0.9852	0.0112083																	-0.431168	-0.904253
										0.9847	0.00342073			0.9847	0.0112083																	-0.425307	-0.961118
										0.9842	0.00342073			0.9842	0.0112083																	-0.419446	-0.822118
										0.9837	0.00342073			0.9837	0.0112083																	-0.413584	-0.552091
										0.9832	0.00342073			0.9832	0.0112083																	-0.407723	-0.51757
										0.9827	0.00342073			0.9827	0.0112083																	-0.401861	-0.404399
										0.9822	0.00342073			0.9822	0.0112083																	-0.396	-0.0323725
										0.9817	0.00342073			0.9817	0.0112083																	-0.390139	-0.0232445
										0.9812	0.00342073			0.9812	0.0112083																	-0.384277	0.194218
										0.9807	0.00342073			0.9807	0.0112083																	-0.378416	0.230673
										0.9802	0.00342073			0.9802	0.0112083																	-0.372554	0.453092
										0.9797	0.00342073			0.9797	0.0112083																	-0.366693	0.72304
										0.9792	0.00342073			0.9792	0.0112083																	-0.360832	0.560654
										0.9787	0.00342073			0.9787	0.0112083																	-0.35497	0.532214
										0.9782	0.00342073			0.9782	0.0112083																	-0.349109	0.630514
										0.9777	0.00342073			0.9777	0.0112083																	-0.343248	0.617196
										0.9772	0.00342073			0.9772	0.0112083																	-0.337386	0.590004
										0.9767	0.00342073			0.9767	0.0112083																	-0.331525	0.510415
										0.9762	0.00342073			0.9762	0.0112083																	-0.325663	0.292021
										0.9757	0.00342073			0.9757	0.0112083																	-0.319802	0.011176
										0.9752	0.00342073			0.9752	0.0112083																	-0.313941	-0.265907
										0.9747	0.00342073			0.9747	0.0112083																	-0.308079	-0.382532
										0.9742	0.00342073			0.9742	0.0112083																	-0.302218	-0.421197
										0.9737	0.00342073			0.9737	0.0112083																	-0.296356	-0.475981
										0.9732	0.00342073			0.9732	0.0112083																	-0.290495	-0.520897
										0.9727	0.00342073			0.9727	0.0112083																	-0.284634	-0.783595
										0.9722	0.00342073			0.9722	0.0112083																	-0.278772	-0.79866
										0.9717	0.00342073			0.9717	0.0112083																	-0.272911	-0.654507
										0.9712	0.00342073			0.9712	0.0112083																	-0.267049	-0.698387
										0.9707	0.00342073			0.9707	0.0112083																	-0.261188	-0.622842
										0.9702	0.00342073			0.9702	0.0112083																	-0.255327	-0.451296
										0.9697	0.00342073			0.9697	0.0112083																	-0.249465	-0.203819
										0.9692	0.00342073			0.9692	0.0112083																	-0.243604	-0.373711
										0.9687	0.00342073			0.9687	0.0112083																	-0.237743	-0.539588
										0.9682	0.00342073			0.9682	0.0112083																	-0.231881	-0.470421
										0.9677	0.00342073			0.9677	0.0112083																	-0.22602	-0.546055
										0.9672	0.00342073			0.9672	0.0112083																	-0.220158	-0.602276
										0.9667	0.00342073			0.9667	0.0112083																	-0.214297	-0.737184
										0.9662	0.00342073			0.9662	0.0112083																	-0.208436	-0.927308
										0.9657	0.00342073			0.9657	0.0112083																	-0.202574	-0.818503
										0.9652	0.00342073			0.9652	0.0112083																	-0.196713	-0.934201
										0.9647	0.00342073			0.9647	0.0112083																	-0.190851	-1.19937
										0.9642	0.00342073			0.9642	0.0112083																	-0.18499	-1.02692
										0.9637	0.00342073			0.9637	0.0112083																	-0.179129	-1.10777
										0.9632	0.00342073			0.9632	0.0112083																	-0.173267	-1.26486
										0.9627	0.00342073			0.9627	0.0112083																	-0.167406	-1.25557
										0.9622	0.00342073			0.9622	0.0112083																	-0.161545	-1.12428
										0.9617	0.00342073			0.9617	0.0112083																	-0.155683	-1.27614
										0.9612	0.00342073			0.9612	0.0112083																	-0.149822	-1.23349
										0.9607	0.00342073			0.9607	0.0112083																	-0.14396	-1.10995
										0.9602	0.00342073			0.9602	0.0112083																	-0.138099	-1.20869
										0.9597	0.00342073			0.9597	0.0112083																	-0.132238	-1.10303
										0.9592	0.00342073			0.9592	0.0112083																	-0.126376	-1.02032
										0.9587	0.00342073			0.9587	0.0112083																	-0.120515	-0.998696
										0.9582	0.00342073			0.9582	0.0112083																	-0.114653	-0.902209
										0.9577	0.00342073			0.9577	0.0112083																	-0.108792	-0.866757
										0.9572	0.00342073			0.9572	0.0112083																	-0.102931	-0.896056
										0.9567	0.00342073			0.9567	0.0112083																	-0.0970693	-0.670662
										0.9562	0.00342073			0.9562	0.0112083																	-0.0912079	-0.445832
										0.9557	0.00342073			0.9557	0.0112083																	-0.0853465	-0.191604
										0.9552	0.00342073			0.9552	0.0112083																	-0.0794851	-0.234227
										0.9547	0.00342073			0.9547	0.0112083																	-0.0736238	-0.207567
										0.9542	0.00342073			0.9542	0.0112083																	-0.0677624	-0.0963995
										0.9537	0.00342073			0.9537	0.0112083																	-0.061901	-0.0675972
										0.9532	0.00342073			0.9532	0.0112083																	-0.0560396	-0.0623362
										0.9527	0.00342073			0.9527	0.0112083																	-0.0501782	0.0459789
										0.9522	0.00342073			0.9522	0.0112083																	-0.0443168	0.102419
										0.9517	0.00342073			0.9517	0.0112083																	-0.0384554	-0.0351734
										0.9512	0.00342073			0.9512	0.0112083																	-0.0325941	-0.144351
										0.9507	0.00342073			0.9507	0.0112083																	-0.0267327	-0.312423
										0.9502	0.00342073			0.9502	0.0112083																	-0.0208713	-0.585116
										0.9497	0.00342073			0.9497	0.0112083																	-0.0150099	-0.72798
										0.9492	0.00342073			0.9492	0.0112083																	-0.00914852	-0.687576
										0.9487	0.00342073			0.9487	0.0112083																	-0.00328713	-1.05408
										0.9482	0.00342073			0.9482	0.0112083																	0.00257425	-1.30068
										0.9477	0.00342073			0.9477	0.0112083																	0.00843564	-1.49933
										0.9472	0.00342073			0.9472	0.0112083																	0.014297	-1.43743
										0.9467	0.00342073			0.9467	0.0112083																	0.0201584	-1.54123
										0.9462	0.00342073			0.9462	0.0112083																	0.0260198	-1.84452
										0.9457	0.00342073			0.9457	0.0112083																	0.0318812	-1.94493
										0.9452	0.00342073			0.9452	0.0112083																	0.0377426	-1.86487
										0.9447	0.00342073			0.9447	0.0112083																	0.043604	-1.84864
										0.9442	0.00342073			0.9442	0.0112083																	0.0494653	-1.83483
										0.9437	0.00342073			0.9437	0.0112083																	0.0553267	-1.82074
										0.9432	0.00342073			0.9432	0.0112083																	0.0611881	-1.75468
										0.9427	0.00342073			0.9427	0.0112083																	0.0670495	-1.60098
										0.9422	0.00342073			0.9422	0.0112083																	0.0729109	-1.47839
										0.9417	0.00342073			0.9417	0.0112083																	0.0787723	-1.34645
										0.9412	0.00342073			0.9412	0.0112083																	0.0846337	-0.891192
										0.9407	0.00342073			0.9407	0.0112083																	0.090495	-0.799862
										0.9402	0.00342073			0.9402	0.0112083																	0.0963564	-0.647643
										0.9397	0.00342073			0.9397	0.0112083																	0.102218	-0.386436
										0.9392	0.00342073			0.9392	0.0112083																	0.108079	-0.140568
										0.9387	0.00342073			0.9387	0.0112083																	0.113941	0.0732713
										0.9382	0.00342073			0.9382	0.0112083																	0.119802	0.420541
										0.9377	0.00342073			0.9377	0.0112083																	0.125663	0.406412
										0.9372	0.00342073			0.9372	0.0112083																	0.131525	0.385849
										0.9367	0.00342073			0.9367	0.0112083																	0.137386	0.484209
										0.9362	0.00342073			0.9362	0.0112083																	0.143248	0.402801
										0.9357	0.00342073			0.9357	0.0112083																	0.149109	0.174231
										0.9352	0.00342073			0.9352	0.0112083																	0.15497	-0.13354
										0.9347	0.00342073			0.9347	0.0112083																	0.160832	-0.435534
										0.9342	0.00342073			0.9342	0.0112083																	0.166693	-0.840655
										0.9337	0.00342073			0.9337	0.0112083																	0.172554	-1.21706
										0.9332	0.00342073			0.9332	0.0112083																	0.178416	-1.55295
										0.9327	0.00342073			0.9327	0.0112083																	0.184277	-2.01068
										0.9322	0.00342073			0.9322	0.0112083																	0.190139	-2.33905
										0.9317	0.00342073			0.9317	0.0112083																	0.196	-2.71941
										0.9312	0.00342073			0.9312	0.0112083																	0.201861	-3.15808
										0.9307	0.00342073			0.9307	0.0112083																	0.207723	-3.66875
										0.9302	0.00342073			0.9302	0.0112083																	0.213584	-3.88604
										0.9297	0.00342073			0.9297	0.0112083																	0.219446	-4.33311
										0.9292	0.00342073			0.9292	0.0112083																	0.225307	-4.37649
										0.9287	0.00342073			0.9287	0.0112083																	0.231168	-4.68633
										0.9282	0.00342073			0.9282	0.0112083																	0.23703	-4.72663
										0.9277	0.00342073			0.9277	0.0112083																	0.242891	-4.73993
										0.9272	0.00342073			0.9272	0.0112083																	0.248752	-4.83147
										0.9267	0.00342073			0.9267	0.0112083																	0.254614	-4.69107
										0.9262	0.00342073			0.9262	0.0112083																	0.260475	-4.48494
										0.9257	0.00342073			0.9257	0.0112083																	0.266337	-4.09229
										0.9252	0.00342073			0.9252	0.0112083																	0.272198	-3.77197
										0.9247	0.00342073			0.9247	0.0112083																	0.278059	-3.56251
										0.9242	0.00342073			0.9242	0.0112083																	0.283921	-3.10562
										0.9237	0.00342073			0.9237	0.0112083																	0.289782	-2.51354
										0.9232	0.00342073			0.9232	0.0112083																	0.295644	-2.09301
										0.9227	0.00342073			0.9227	0.0112083																	0.301505	-1.57562
										0.9222	0.00342073			0.9222	0.0112083																	0.307366	-0.957373
										0.9217	0.00342073			0.9217	0.0112083																	0.313228	-0.490051
										0.9212	0.00342073			0.9212	0.0112083																	0.319089	0.0465771
										0.9207	0.00342073			0.9207	0.0112083																	0.32495	0.423819
										0.9202	0.00342073			0.9202	0.0112083																	0.330812	0.698145
										0.9197	0.00342073			0.9197	0.0112083																	0.336673	1.17716
										0.9192	0.00342073			0.9192	0.0112083																	0.342535	1.38222
										0.9187	0.00342073			0.9187	0.0112083																	0.348396	1.48743
										0.9182	0.00342073			0.9182	0.0112083																	0.354257	1.49944
										0.9177	0.00342073			0.9177	0.0112083																	0.360119	1.68712
										0.9172	0.00342073			0.9172	0.0112083																	0.36598	1.44059
										0.9167	0.00342073			0.9167	0.0112083																	0.371842	1.40392
										0.9162	0.00342073			0.9162	0.0112083																	0.377703	1.28141
										0.9157	0.00342073			0.9157	0.0112083																	0.383564	1.35265
										0.9152	0.00342073			0.9152	0.0112083																	0.389426	1.02995
										0.9147	0.00342073			0.9147	0.0112083																	0.395287	0.851941
										0.9142	0.00342073			0.9142	0.0112083																	0.401148	0.86583
										0.9137	0.00342073			0.9137	0.0112083																	0.40701	0.469858
										0.9132	0.00342073			0.9132	0.0112083																	0.412871	0.00481511
										0.9127	0.00342073			0.9127	0.0112083																	0.418733	-0.177547
										0.9122	0.00342073			0.9122	0.0112083																	0.424594	-0.522362
										0.9117	0.00342073			0.9117	0.0112083																	0.430455	-0.619782
										0.9112	0.00342073			0.9112	0.0112083																	0.436317	-0.866042
										0.9107	0.00342073			0.9107	0.0112083																	0.442178	-1.21915
										0.9102	0.00342073			0.9102	0.0112083																	0.44804	-1.30549
										0.9097	0.00342073			0.9097	0.0112083																	0.453901	-1.39078
										0.9092	0.00342073			0.9092	0.0112083																	0.459762	-1.39571
										0.9087	0.00342073			0.9087	0.0112083																	0.465624	-1.50635
										0.9082	0.00342073			0.9082	0.0112083																	0.471485	-1.50465
										0.9077	0.00342073			0.9077	0.0112083																	0.477347	-1.45538
										0.9072	0.00342073			0.9072	0.0112083																	0.483208	-1.47981
										0.9067	0.00342073			0.9067	0.0112083																	0.489069	-1.59351
										0.9062	0.00342073			0.9062	0.0112083																	0.494931	-1.59984
										0.9057	0.00342073			0.9057	0.0112083																	0.500792	-1.7324
										0.9052	0.00342073			0.9052	0.0112083																	0.506653	-1.60442
										0.9047	0.00342073			0.9047	0.0112083																	0.512515	-1.59562
										0.9042	0.00342073			0.9042	0.0112083																	0.518376	-1.50568
										0.9037	0.00342073			0.9037	0.0112083																	0.524238	-1.55601
										0.9032	0.00342073			0.9032	0.0112083																	0.530099	-1.48815
										0.9027	0.00342073			0.9027	0.0112083																	0.53596	-1.36026
										0.9022	0.00342073			0.9022	0.0112083																	0.541822	-1.35983
										0.9017	0.00342073			0.9017	0.0112083																	0.547683	-1.33562
										0.9012	0.00342073			0.9012	0.0112083																	0.553545	-1.20887
										0.9007	0.00342073			0.9007	0.0112083																	0.559406	-1.13802
										0.9002	0.00342073			0.9002	0.0112083																	0.565267	-1.00558
										0.8997	0.00342073			0.8997	0.0112083																	0.571129	-0.85389
										0.8992	0.00342073			0.8992	0.0112083																	0.57699	-0.43732
										0.8987	0.00342073			0.8987	0.0112083																	0.582851	-0.575404
										0.8982	0.00342073			0.8982	0.0112083																	0.588713	-0.361748
										0.8977	0.00342073			0.8977	0.0112083																	0.594574	-0.227198
										0.8972	0.00342073			0.8972	0.0112083																	0.600436	-0.231214
										0.8967	0.00342073			0.8967	0.0112083																	0.606297	0.0225518
										0.8962	0.00342073			0.8962	0.0112083																	0.612158	0.18599
										0.8957	0.00342073			0.8957	0.0112083																	0.61802	0.378213
										0.8952	0.00342073			0.8952	0.0112083																	0.623881	0.503182
										0.8947	0.00342073			0.8947	0.0112083																	0.629743	0.512152
										0.8942	0.00342073			0.8942	0.0112083																	0.635604	0.595376
										0.8937	0.00342073			0.8937	0.0112083																	0.641465	0.633486
										0.8932	0.00342073			0.8932	0.0112083																	0.647327	0.617736
										0.8927	0.00342073			0.8927	0.0112083																	0.653188	0.409369
										0.8922	0.00342073			0.8922	0.0112083																	0.659049	0.62305
										0.8917	0.00342073			0.8917	0.0112083																	0.664911	0.524786
										0.8912	0.00342073			0.8912	0.0112083																	0.670772	0.524714
										0.8907	0.00342073			0.8907	0.0112083																	0.676634	0.450058
										0.8902	0.00342073			0.8902	0.0112083																	0.682495	0.353359
										0.8897	0.00342073			0.8897	0.0112083																	0.688356	0.280955
										0.8892	0.00342073			0.8892	0.0112083																	0.694218	0.290438
										0.8887	0.00342073			0.8887	0.0112083																	0.700079	-0.163263
										0.8882	0.00342073			0.8882	0.0112083																	0.705941	-0.344196
										0.8877	0.00342073			0.8877	0.0112083																	0.711802	-0.660627
										0.8872	0.00342073			0.8872	0.0112083																	0.717663	-0.857482
										0.8867	0.00342073			0.8867	0.0112083																	0.723525	-1.22871
										0.8862	0.00342073			0.8862	0.0112083																	0.729386	-1.42591
										0.8857	0.00342073			0.8857	0.0112083																	0.735247	-1.65303
										0.8852	0.00342073			0.8852	0.0112083																	0.741109	-1.95589
										0.8847	0.00342073			0.8847	0.0112083																	0.74697	-2.26504
										0.8842	0.00342073			0.8842	0.0112083																	0.752832	-2.31081
										0.8837	0.00342073			0.8837	0.0112083																	0.758693	-2.45448
										0.8832	0.00342073			0.8832	0.0112083																	0.764554	-2.27487
										0.8827	0.00342073			0.8827	0.0112083																	0.770416	-2.24962
										0.8822	0.00342073			0.8822	0.0112083																	0.776277	-2.01419
										0.8817	0.00342073			0.8817	0.0112083																	0.782139	-1.80829
										0.8812	0.00342073			0.8812	0.0112083																	0.788	-1.44294
										0.8807	0.00342073			0.8807	0.0112083																	0.793861	-1.10896
										0.8802	0.00342073			0.8802	0.0112083																	0.799723	-0.867739
										0.8797	0.00342073			0.8797	0.0112083																	0.805584	-0.476969
										0.8792	0.00342073			0.8792	0.0112083																	0.811446	-0.10551
										0.8787	0.00342073			0.8787	0.0112083																	0.817307	0.0912753
										0.8782	0.00342073			0.8782	0.0112083																	0.823168	0.243411
										0.8777	0.00342073			0.8777	0.0112083																	0.82903	0.218319
										0.8772	0.00342073			0.8772	0.0112083																	0.834891	0.461965
										0.8767	0.00342073			0.8767	0.0112083																	0.840752	0.683291
										0.8762	0.00342073			0.8762	0.0112083																	0.846614	0.611101
										0.8757	0.00342073			0.8757	0.0112083																	0.852475	0.948865
										0.8752	0.00342073			0.8752	0.0112083																	0.858337	0.871851
										0.8747	0.00342073			0.8747	0.0112083																	0.864198	0.755129
										0.8742	0.00342073			0.8742	0.0112083																	0.870059	0.879796
										0.8737	0.00342073			0.8737	0.0112083																	0.875921	0.89878
										0.8732	0.00342073			0.8732	0.0112083																	0.881782	0.828242
										0.8727	0.00342073			0.8727	0.0112083																	0.887644	0.691411
										0.8722	0.00342073			0.8722	0.0112083																	0.893505	0.936765
										0.8717	0.00342073			0.8717	0.0112083																	0.899366	0.865027
										0.8712	0.00342073			0.8712	0.0112083																	0.905228	0.991355
										0.8707	0.00342073			0.8707	0.0112083																	0.911089	0.858055
										0.8702	0.00342073			0.8702	0.0112083																	0.91695	1.01911
										0.8697	0.00342073			0.8697	0.0112083																	0.922812	0.994164
										0.8692	0.00342073			0.8692	0.0112083																	0.928673	0.845594
										0.8687	0.00342073			0.8687	0.0112083																	0.934535	0.957027
										0.8682	0.00342073			0.8682	0.0112083																	0.940396	1.04365
										0.8677	0.00342073			0.8677	0.0112083																	0.946257	0.819394
										0.8672	0.00342073			0.8672	0.0112083																	0.952119	0.301022
										0.8667	0.00342073			0.8667	0.0112083																	0.95798	0.387561
										0.8662	0.00342073			0.8662	0.0112083																	0.963842	0.389382
										0.8657	0.00342073			0.8657	0.0112083																	0.969703	0.0915479
										0.8652	0.00342073			0.8652	0.0112083																	0.975564	-0.0720511
										0.8647	0.00342073			0.8647	0.0112083																	0.981426	-0.194541
										0.8642	0.00342073			0.8642	0.0112083																	0.987287	-0.327374
										0.8637	0.00342073			0.8637	0.0112083																	0.993148	-0.636108
										0.8632	0.00342073			0.8632	0.0112083																	0.99901	-0.711024
										0.8627	0.00342073			0.8627	0.0112083																	1.00487	-0.818631
										0.8622	0.00342073			0.8622	0.0112083																	1.01073	-0.997222
										0.8617	0.00342073			0.8617	0.0112083																	1.01659	-1.0802
										0.8612	0.00342073			0.8612	0.0112083																	1.02246	-1.08388
										0.8607	0.00342073			0.8607	0.0112083																	1.02832	-1.14953
										0.8602	0.00342073			0.8602	0.0112083																	1.03418	-1.15851
										0.8597	0.00342073			0.8597	0.0112083																	1.04004	-1.15249
										0.8592	0.00342073			0.8592	0.0112083																	1.0459	-1.29592
										0.8587	0.00342073			0.8587	0.0112083																	1.05176	-1.37099
										0.8582	0.00342073			0.8582	0.0112083																	1.05762	-1.19478
										0.8577	0.00342073			0.8577	0.0112083																	1.06349	-1.13289
										0.8572	0.00342073			0.8572	0.0112083																	1.06935	-0.999257
										0.8567	0.00342073			0.8567	0.0112083																	1.07521	-0.954224
										0.8562	0.00342073			0.8562	0.0112083																	1.08107	-1.11604
										0.8557	0.00342073			0.8557	0.0112083																	1.08693	-0.866277
										0.8552	0.00342073			0.8552	0.0112083																	1.09279	-0.684857
										0.8547	0.00342073			0.8547	0.0112083																	1.09865	-0.434543
										0.8542	0.00342073			0.8542	0.0112083																	1.10451	0.0457408
										0.8537	0.00342073			0.8537	0.0112083																	1.11038	0.399229
										0.8532	0.00342073			0.8532	0.0112083																	1.11624	0.744762
										0.8527	0.00342073			0.8527	0.0112083																	1.1221	1.21669
										0.8522	0.00342073			0.8522	0.0112083																	1.12796	1.40865
										0.8517	0.00342073			0.8517	0.0112083																	1.13382	1.6598
										0.8512	0.00342073			0.8512	0.0112083																	1.13968	2.07945
										0.8507	0.00342073			0.8507	0.0112083																	1.14554	2.23076
										0.8502	0.00342073			0.8502	0.0112083																	1.15141	2.21307
										0.8497	0.00342073			0.8497	0.0112083																	1.15727	2.16219
										0.8492	0.00342073			0.8492	0.0112083																	1.16313	2.39222
										0.8487	0.00342073			0.8487	0.0112083																	1.16899	2.31
										0.8482	0.00342073			0.8482	0.0112083																	1.17485	2.07102
										0.8477	0.00342073			0.8477	0.0112083																	1.18071	1.91457
										0.8472	0.00342073			0.8472	0.0112083																	1.18657	1.35259
										0.8467	0.00342073			0.8467	0.0112083																	1.19244	1.08368
										0.8462	0.00342073			0.8462	0.0112083																	1.1983	0.494328
										0.8457	0.00342073			0.8457	0.0112083																	1.20416	0.140352
										0.8452	0.00342073			0.8452	0.0112083																	1.21002	-0.0689273
										0.8447	0.00342073			0.8447	0.0112083																	1.21588	-0.306139
										0.8442	0.00342073			0.8442	0.0112083																	1.22174	-0.777061
										0.8437	0.00342073			0.8437	0.0112083																	1.2276	-0.890451
										0.8432	0.00342073			0.8432	0.0112083																	1.23347	-1.10309
										0.8427	0.00342073			0.8427	0.0112083																	1.23933	-1.44232
										0.8422	0.00342073			0.8422	0.0112083																	1.24519	-1.59938
										0.8417	0.00342073			0.8417	0.0112083																	1.25105	-1.5288
										0.8412	0.00342073			0.8412	0.0112083																	1.25691	-1.30285
										0.8407	0.00342073			0.8407	0.0112083																	1.26277	-1.31897
										0.8402	0.00342073			0.8402	0.0112083																	1.26863	-1.05734
										0.8397	0.00342073			0.8397	0.0112083																	1.2745	-0.83169
										0.8392	0.00342073			0.8392	0.0112083																	1.28036	-0.782141
										0.8387	0.00342073			0.8387	0.0112083																	1.28622	-0.359246
										0.8382	0.00342073			0.8382	0.0112083																	1.29208	-0.175511
										0.8377	0.00342073			0.8377	0.0112083																	1.29794	0.226635
										0.8372	0.00342073			0.8372	0.0112083																	1.3038	0.527916
										0.8367	0.00342073			0.8367	0.0112083																	1.30966	0.747792
										0.8362	0.00342073			0.8362	0.0112083																	1.31552	0.73349
										0.8357	0.00342073			0.8357	0.0112083																	1.32139	0.912625
										0.8352	0.00342073			0.8352	0.0112083																	1.32725	1.03125
										0.8347	0.00342073			0.8347	0.0112083																	1.33311	1.33463
										0.8342	0.00342073			0.8342	0.0112083																	1.33897	1.64084
										0.8337	0.00342073			0.8337	0.0112083																	1.34483	1.66988
										0.8332	0.00342073			0.8332	0.0112083																	1.35069	1.5044
										0.8327	0.00342073			0.8327	0.0112083																	1.35655	1.4914
										0.8322	0.00342073			0.8322	0.0112083																	1.36242	1.63275
										0.8317	0.00342073			0.8317	0.0112083																	1.36828	1.61342
										0.8312	0.00342073			0.8312	0.0112083																	1.37414	1.61925
										0.8307	0.00342073			0.8307	0.0112083																	1.38	1.81638
										0.8302	0.00342073			0.8302	0.0112083																	1.38586	1.77353
										0.8297	0.00342073			0.8297	0.0112083																	1.39172	1.83528
										0.8292	0.00342073			0.8292	0.0112083																	1.39758	1.87874
										0.8287	0.00342073			0.8287	0.0112083																	1.40345	1.93639
										0.8282	0.00342073			0.8282	0.0112083																	1.40931	1.93644
										0.8277	0.00342073			0.8277	0.0112083																	1.41517	2.04037
										0.8272	0.00342073			0.8272	0.0112083																	1.42103	1.77811
										0.8267	0.00342073			0.8267	0.0112083																	1.42689	1.65225
										0.8262	0.00342073			0.8262	0.0112083																	1.43275	1.76895
										0.8257	0.00342073			0.8257	0.0112083																	1.43861	1.76763
										0.8252	0.00342073			0.8252	0.0112083																	1.44448	1.7134
										0.8247	0.00342073			0.8247	0.0112083																	1.45034	1.47996
										0.8242	0.00342073			0.8242	0.0112083																	1.4562	1.28442
										0.8237	0.00342073			0.8237	0.0112083																	1.46206	1.05336
										0.8232	0.00342073			0.8232	0.0112083																	1.46792	0.899798
										0.8227	0.00342073			0.8227	0.0112083																	1.47378	0.628306
										0.8222	0.00342073			0.8222	0.0112083																	1.47964	0.318302
										0.8217	0.00342073			0.8217	0.0112083																	1.4855	0.251244
										0.8212	0.00342073			0.8212	0.0112083																	1.49137	-0.00448472
										0.8207	0.00342073			0.8207	0.0112083																	1.49723	-0.181965
										0.8202	0.00342073			0.8202	0.0112083																	1.50309	-0.162033
										0.8197	0.00342073			0.8197	0.0112083																	1.50895	-0.203111
										0.8192	0.00342073			0.8192	0.0112083																	1.51481	-0.460845
										0.8187	0.00342073			0.8187	0.0112083																	1.52067	-0.456601
										0.8182	0.00342073			0.8182	0.0112083																	1.52653	-0.50735
										0.8177	0.00342073			0.8177	0.0112083																	1.5324	-0.510916
										0.8172	0.00342073			0.8172	0.0112083																	1.53826	-0.250598
										0.8167	0.00342073			0.8167	0.0112083																	1.54412	-0.410779
										0.8162	0.00342073			0.8162	0.0112083																	1.54998	-0.284627
										0.8157	0.00342073			0.8157	0.0112083																	1.55584	-0.267139
										0.8152	0.00342073			0.8152	0.0112083																	1.5617	-0.0117058
										0.8147	0.00342073			0.8147	0.0112083																	1.56756	-0.0537858
										0.8142	0.00342073			0.8142	0.0112083																	1.57343	-0.152061
										0.8137	0.00342073			0.8137	0.0112083																	1.57929	0.380178
										0.8132	0.00342073			0.8132	0.0112083																	1.58515	0.349883
										0.8127	0.00342073			0.8127	0.0112083																	1.59101	0.631875
										0.8122	0.00342073			0.8122	0.0112083																	1.59687	0.891309
										0.8117	0.00342073			0.8117	0.0112083																	1.60273	0.851831
										0.8112	0.00342073			0.8112	0.0112083																	1.60859	1.13087
										0.8107	0.00342073			0.8107	0.0112083																	1.61446	1.61868
										0.8102	0.00342073			0.8102	0.0112083																	1.62032	1.72442
										0.8097	0.00342073			0.8097	0.0112083																	1.62618	1.7465
										0.8092	0.00342073			0.8092	0.0112083																	1.63204	1.82302
										0.8087	0.00342073			0.8087	0.0112083																	1.6379	2.05275
										0.8082	0.00342073			0.8082	0.0112083																	1.64376	2.22996
										0.8077	0.00342073			0.8077	0.0112083																	1.64962	2.41164
										0.8072	0.00342073			0.8072	0.0112083																	1.65549	2.25396
										0.8067	0.00342073			0.8067	0.0112083																	1.66135	2.25426
										0.8062	0.00342073			0.8062	0.0112083																	1.66721	2.41538
										0.8057	0.00342073			0.8057	0.0112083																	1.67307	2.43341
										0.8052	0.00342073			0.8052	0.0112083																	1.67893	2.54107
										0.8047	0.00342073			0.8047	0.0112083																	1.68479	2.36784
										0.8042	0.00342073			0.8042	0.0112083																	1.69065	2.18744
										0.8037	0.00342073			0.8037	0.0112083																	1.69651	2.15381
										0.8032	0.00342073			0.8032	0.0112083																	1.70238	1.91518
										0.8027	0.00342073			0.8027	0.0112083																	1.70824	1.49831
										0.8022	0.00342073			0.8022	0.0112083																	1.7141	1.22603
										0.8017	0.00342073			0.8017	0.0112083																	1.71996	1.10687
										0.8012	0.00342073			0.8012	0.0112083																	1.72582	0.780091
										0.8007	0.00342073			0.8007	0.0112083																	1.73168	0.444238
										0.8002	0.00342073			0.8002	0.0112083																	1.73754	-0.0334399
										0.7997	0.00342073			0.7997	0.0112083																	1.74341	-0.290225
										0.7992	0.00342073			0.7992	0.0112083																	1.74927	-0.712535
										0.7987	0.00342073			0.7987	0.0112083																	1.75513	-1.00634
										0.7982	0.00342073			0.7982	0.0112083																	1.76099	-1.15701
										0.7977	0.00342073			0.7977	0.0112083																	1.76685	-1.08815
										0.7972	0.00342073			0.7972	0.0112083																	1.77271	-0.887856
										0.7967	0.00342073			0.7967	0.0112083																	1.77857	-0.60014
										0.7962	0.00342073			0.7962	0.0112083																	1.78444	-0.56022
										0.7957	0.00342073			0.7957	0.0112083																	1.7903	-0.296016
										0.7952	0.00342073			0.7952	0.0112083																	1.79616	0.114177
										0.7947	0.00342073			0.7947	0.0112083																	1.80202	0.507442
										0.7942	0.00342073			0.7942	0.0112083																	1.80788	0.710512
										0.7937	0.00342073			0.7937	0.0112083																	1.81374	1.11469
										0.7932	0.00342073			0.7932	0.0112083																	1.8196	1.46301
										0.7927	0.00342073			0.7927	0.0112083																	1.82547	1.64792
										0.7922	0.00342073			0.7922	0.0112083																	1.83133	1.75406
										0.7917	0.00342073			0.7917	0.0112083																	1.83719	1.95159
										0.7912	0.00342073			0.7912	0.0112083																	1.84305	1.95508
										0.7907	0.00342073			0.7907	0.0112083																	1.84891	1.9143
										0.7902	0.00342073			0.7902	0.0112083																	1.85477	1.90007
										0.7897	0.00342073			0.7897	0.0112083																	1.86063	1.89993
										0.7892	0.00342073			0.7892	0.0112083																	1.86649	2.14161
										0.7887	0.00342073			0.7887	0.0112083																	1.87236	2.18034
										0.7882	0.00342073			0.7882	0.0112083																	1.87822	2.03375
										0.7877	0.00342073			0.7877	0.0112083																	1.88408	2.07631
										0.7872	0.00342073			0.7872	0.0112083																	1.88994	2.17693
										0.7867	0.00342073			0.7867	0.0112083																	1.8958	2.32768
										0.7862	0.00342073			0.7862	0.0112083																	1.90166	2.14249
										0.7857	0.00342073			0.7857	0.0112083																	1.90752	2.14315
										0.7852	0.00342073			0.7852	0.0112083																	1.91339	2.21589
										0.7847	0.00342073			0.7847	0.0112083																	1.91925	2.23571
										0.7842	0.00342073			0.7842	0.0112083																	1.92511	2.26773
										0.7837	0.00342073			0.7837	0.0112083																	1.93097	2.24999
										0.7832	0.00342073			0.7832	0.0112083																	1.93683	2.2268
										0.7827	0.00342073			0.7827	0.0112083																	1.94269	2.26564
										0.7822	0.00342073			0.7822	0.0112083																	1.94855	2.33258
										0.7817	0.00342073			0.7817	0.0112083																	1.95442	2.31151
										0.7812	0.00342073			0.7812	0.0112083																	1.96028	1.95003
										0.7807	0.00342073			0.7807	0.0112083																	1.96614	1.70485
										0.7802	0.00342073			0.7802	0.0112083																	1.972	1.45839
										0.7797	0.00342073			0.7797	0.0112083																	1.97786	1.29614
										0.7792	0.00342073			0.7792	0.0112083																	1.98372	0.868948
										0.7787	0.00342073			0.7787	0.0112083																	1.98958	0.480169
										0.7782	0.00342073			0.7782	0.0112083																	1.99545	0.0330547
										0.7777	0.00342073			0.7777	0.0112083																	2.00131	-0.264905
										0.7772	0.00342073			0.7772	0.0112083																	2.00717	-0.343933
										0.7767	0.00342073			0.7767	0.0112083																	2.01303	-0.577461
										0.7762	0.00342073			0.7762	0.0112083																	2.01889	-0.843006
										0.7757	0.00342073			0.7757	0.0112083																	2.02475	-0.800375
										0.7752	0.00342073			0.7752	0.0112083																	2.03061	-0.923769
										0.7747	0.00342073			0.7747	0.0112083																	2.03648	-1.00545
										0.7742	0.00342073			0.7742	0.0112083																	2.04234	-0.942266
										0.7737	0.00342073			0.7737	0.0112083																	2.0482	-0.893599
										0.7732	0.00342073			0.7732	0.0112083																	2.05406	-0.825986
										0.7727	0.00342073			0.7727	0.0112083																	2.05992	-0.662743
										0.7722	0.00342073			0.7722	0.0112083																	2.06578	-0.629039
										0.7717	0.00342073			0.7717	0.0112083																	2.07164	-0.66425
										0.7712	0.00342073			0.7712	0.0112083																	2.0775	-0.324291
										0.7707	0.00342073			0.7707	0.0112083																	2.08337	-0.256706
										0.7702	0.00342073			0.7702	0.0112083																	2.08923	-0.261644
										0.7697	0.00342073			0.7697	0.0112083																	2.09509	-0.254358
										0.7692	0.00342073			0.7692	0.0112083																	2.10095	-0.160977
										0.7687	0.00342073			0.7687	0.0112083																	2.10681	-0.129503
										0.7682	0.00342073			0.7682	0.0112083																	2.11267	0.122132
										0.7677	0.00342073			0.7677	0.0112083																	2.11853	0.198813
										0.7672	0.00342073			0.7672	0.0112083																	2.1244	0.31106
										0.7667	0.00342073			0.7667	0.0112083																	2.13026	0.530954
										0.7662	0.00342073			0.7662	0.0112083																	2.13612	1.02057
										0.7657	0.00342073			0.7657	0.0112083																	2.14198	1.13414
										0.7652	0.00342073			0.7652	0.0112083																	2.14784	1.47309
										0.7647	0.00342073			0.7647	0.0112083																	2.1537	1.6778
										0.7642	0.00342073			0.7642	0.0112083																	2.15956	1.82317
										0.7637	0.00342073			0.7637	0.0112083																	2.16543	2.00432
										0.7632	0.00342073			0.7632	0.0112083																	2.17129	2.16533
										0.7627	0.00342073			0.7627	0.0112083																	2.17715	2.12162
										0.7622	0.00342073			0.7622	0.0112083																	2.18301	2.11008
										0.7617	0.00342073			0.7617	0.0112083																	2.18887	1.96072
										0.7612	0.00342073			0.7612	0.0112083																	2.19473	1.98127
										0.7607	0.00342073			0.7607	0.0112083																	2.20059	1.33232
										0.7602	0.00342073			0.7602	0.0112083																	2.20646	0.978699
										0.7597	0.00342073			0.7597	0.0112083																	2.21232	0.639747
										0.7592	0.00342073			0.7592	0.0112083																	2.21818	0.127302
										0.7587	0.00342073			0.7587	0.0112083																	2.22404	-0.285748
										0.7582	0.00342073			0.7582	0.0112083																	2.2299	-0.673801
										0.7577	0.00342073			0.7577	0.0112083																	2.23576	-1.23642
										0.7572	0.00342073			0.7572	0.0112083																	2.24162	-1.61836
										0.7567	0.00342073			0.7567	0.0112083																	2.24749	-1.8391
										0.7562	0.00342073			0.7562	0.0112083																	2.25335	-2.20347
										0.7557	0.00342073			0.7557	0.0112083																	2.25921	-2.34665
										0.7552	0.00342073			0.7552	0.0112083																	2.26507	-2.61958
										0.7547	0.00342073			0.7547	0.0112083																	2.27093	-2.84426
										0.7542	0.00342073			0.7542	0.0112083																	2.27679	-2.72363
										0.7537	0.00342073			0.7537	0.0112083																	2.28265	-2.61342
										0.7532	0.00342073			0.7532	0.0112083																	2.28851	-2.66343
										0.7527	0.00342073			0.7527	0.0112083																	2.29438	-2.31687
										0.7522	0.00342073			0.7522	0.0112083																	2.30024	-1.93301
										0.7517	0.00342073			0.7517	0.0112083																	2.3061	-1.83675
										0.7512	0.00342073			0.7512	0.0112083																	2.31196	-1.63295
										0.7507	0.00342073			0.7507	0.0112083																	2.31782	-1.10861
										0.7502	0.00342073			0.7502	0.0112083																	2.32368	-0.887432
										0.7497	0.00342073			0.7497	0.0112083																	2.32954	-0.324638
										0.7492	0.00342073			0.7492	0.0112083																	2.33541	0.0299003
										0.7487	0.00342073			0.7487	0.0112083																	2.34127	0.497332
										0.7482	0.00342073			0.7482	0.0112083																	2.34713	0.913694
										0.7477	0.00342073			0.7477	0.0112083																	2.35299	1.13731
										0.7472	0.00342073			0.7472	0.0112083																	2.35885	1.29101
										0.7467	0.00342073			0.7467	0.0112083																	2.36471	1.51483
										0.7462	0.00342073			0.7462	0.0112083																	2.37057	1.50189
										0.7457	0.00342073			0.7457	0.0112083																	2.37644	1.34086
										0.7452	0.00342073			0.7452	0.0112083																	2.3823	1.21329
										0.7447	0.00342073			0.7447	0.0112083																	2.38816	0.96907
										0.7442	0.00342073			0.7442	0.0112083																	2.39402	0.742132
										0.7437	0.00342073			0.7437	0.0112083																	2.39988	0.393858
										0.7432	0.00342073			0.7432	0.0112083																	2.40574	-0.0320861
										0.7427	0.00342073			0.7427	0.0112083																	2.4116	-0.453986
										0.7422	0.00342073			0.7422	0.0112083																	2.41747	-0.866684
										0.7417	0.00342073			0.7417	0.0112083																	2.42333	-0.944981
										0.7412	0.00342073			0.7412	0.0112083																	2.42919	-1.05816
										0.7407	0.00342073			0.7407	0.0112083																	2.43505	-1.65498
										0.7402	0.00342073			0.7402	0.0112083																	2.44091	-2.00907
										0.7397	0.00342073			0.7397	0.0112083																	2.44677	-2.38435
										0.7392	0.00342073			0.7392	0.0112083																	2.45263	-2.97732
										0.7387	0.00342073			0.7387	0.0112083																	2.45849	-3.13724
										0.7382	0.00342073			0.7382	0.0112083																	2.46436	-3.89794
										0.7377	0.00342073			0.7377	0.0112083																	2.47022	-4.41082
										0.7372	0.00342073			0.7372	0.0112083																	2.47608	-4.99698
										0.7367	0.00342073			0.7367	0.0112083																	2.48194	-5.49661
										0.7362	0.00342073			0.7362	0.0112083																	2.4878	-5.73107
										0.7357	0.00342073			0.7357	0.0112083																	2.49366	-6.0055
										0.7352	0.00342073			0.7352	0.0112083																	2.49952	-6.52577
										0.7347	0.00342073			0.7347	0.0112083																	2.50539	-6.73626
										0.7342	0.00342073			0.7342	0.0112083																	2.51125	-7.09376
										0.7337	0.00342073			0.7337	0.0112083																	2.51711	-7.14268
										0.7332	0.00342073			0.7332	0.0112083																	2.52297	-7.17917
										0.7327	0.00342073			0.7327	0.0112083																	2.52883	-6.93239
										0.7322	0.00342073			0.7322	0.0112083																	2.53469	-6.3851
										0.7317	0.00342073			0.7317	0.0112083																	2.54055	-5.97558
										0.7312	0.00342073			0.7312	0.0112083																	2.54642	-5.37975
										0.7307	0.00342073			0.7307	0.0112083																	2.55228	-4.40925
										0.7302	0.00342073			0.7302	0.0112083																	2.55814	-3.43177
										0.7297	0.00342073			0.7297	0.0112083																	2.564	-2.3745
										0.7292	0.00342073			0.7292	0.0112083																	2.56986	-1.57328
										0.7287	0.00342073			0.7287	0.0112083																	2.57572	-0.351976
										0.7282	0.00342073			0.7282	0.0112083																	2.58158	0.372383
										0.7277	0.00342073			0.7277	0.0112083																	2.58745	0.93162
										0.7272	0.00342073			0.7272	0.0112083																	2.59331	1.56164
										0.7267	0.00342073			0.7267	0.0112083																	2.59917	1.95746
										0.7262	0.00342073			0.7262	0.0112083																	2.60503	2.5128
										0.7257	0.00342073			0.7257	0.0112083																	2.61089	2.68451
										0.7252	0.00342073			0.7252	0.0112083																	2.61675	2.86276
										0.7247	0.00342073			0.7247	0.0112083																	2.62261	2.95157
										0.7242	0.00342073			0.7242	0.0112083																	2.62848	2.84953
										0.7237	0.00342073			0.7237	0.0112083																	2.63434	2.93778
										0.7232	0.00342073			0.7232	0.0112083																	2.6402	2.96542
										0.7227	0.00342073			0.7227	0.0112083																	2.64606	2.88976
										0.7222	0.00342073			0.7222	0.0112083																	2.65192	3.09933
										0.7217	0.00342073			0.7217	0.0112083																	2.65778	3.02498
										0.7212	0.00342073			0.7212	0.0112083																	2.66364	3.21561
										0.7207	0.00342073			0.7207	0.0112083																	2.6695	2.71976
										0.7202	0.00342073			0.7202	0.0112083																	2.67537	2.71659
										0.7197	0.00342073			0.7197	0.0112083																	2.68123	2.27165
										0.7192	0.00342073			0.7192	0.0112083																	2.68709	1.54102
										0.7187	0.00342073			0.7187	0.0112083																	2.69295	1.1787
										0.7182	0.00342073			0.7182	0.0112083																	2.69881	0.525361
										0.7177	0.00342073			0.7177	0.0112083																	2.70467	-0.175292
										0.7172	0.00342073			0.7172	0.0112083																	2.71053	-0.76016
										0.7167	0.00342073			0.7167	0.0112083																	2.7164	-1.41341
										0.7162	0.00342073			0.7162	0.0112083																	2.72226	-2.25351
										0.7157	0.00342073			0.7157	0.0112083																	2.72812	-2.54316
										0.7152	0.00342073			0.7152	0.0112083																	2.73398	-2.97534
										0.7147	0.00342073			0.7147	0.0112083																	2.73984	-3.35887
										0.7142	0.00342073			0.7142	0.0112083																	2.7457	-3.52741
										0.7137	0.00342073			0.7137	0.0112083																	2.75156	-3.58951
										0.7132	0.00342073			0.7132	0.0112083																	2.75743	-3.30273
										0.7127	0.00342073			0.7127	0.0112083																	2.76329	-3.56763
										0.7122	0.00342073			0.7122	0.0112083																	2.76915	-3.41257
										0.7117	0.00342073			0.7117	0.0112083																	2.77501	-3.41129
										0.7112	0.00342073			0.7112	0.0112083																	2.78087	-3.24309
										0.7107	0.00342073			0.7107	0.0112083																	2.78673	-3.40926
										0.7102	0.00342073			0.7102	0.0112083																	2.79259	-2.9856
										0.7097	0.00342073			0.7097	0.0112083																	2.79846	-2.74662
										0.7092	0.00342073			0.7092	0.0112083																	2.80432	-2.71707
										0.7087	0.00342073			0.7087	0.0112083																	2.81018	-2.37043
										0.7082	0.00342073			0.7082	0.0112083																	2.81604	-2.13579
										0.7077	0.00342073			0.7077	0.0112083																	2.8219	-1.69362
										0.7072	0.00342073			0.7072	0.0112083																	2.82776	-1.58562
										0.7067	0.00342073			0.7067	0.0112083																	2.83362	-0.895028
										0.7062	0.00342073			0.7062	0.0112083																	2.83949	-0.484908
										0.7057	0.00342073			0.7057	0.0112083																	2.84535	0.0775644
										0.7052	0.00342073			0.7052	0.0112083																	2.85121	0.41263
										0.7047	0.00342073			0.7047	0.0112083																	2.85707	0.585822
										0.7042	0.00342073			0.7042	0.0112083																	2.86293	0.847586
										0.7037	0.00342073			0.7037	0.0112083																	2.86879	1.3589
										0.7032	0.00342073			0.7032	0.0112083																	2.87465	1.38554
										0.7027	0.00342073			0.7027	0.0112083																	2.88051	1.7397
										0.7022	0.00342073			0.7022	0.0112083																	2.88638	1.76338
										0.7017	0.00342073			0.7017	0.0112083																	2.89224	1.94127
										0.7012	0.00342073			0.7012	0.0112083																	2.8981	1.79412
										0.7007	0.00342073			0.7007	0.0112083																	2.90396	1.85719
										0.7002	0.00342073			0.7002	0.0112083																	2.90982	1.6747
										0.6997	0.00342073			0.6997	0.0112083																	2.91568	1.62325
										0.6992	0.00342073			0.6992	0.0112083																	2.92154	1.38904
										0.6987	0.00342073			0.6987	0.0112083																	2.92741	1.23681
										0.6982	0.00342073			0.6982	0.0112083																	2.93327	0.789121
										0.6977	0.00342073			0.6977	0.0112083																	2.93913	0.494268
										0.6972	0.00342073			0.6972	0.0112083																	2.94499	0.139258
										0.6967	0.00342073			0.6967	0.0112083																	2.95085	-0.0737835
										0.6962	0.00342073			0.6962	0.0112083																	2.95671	-0.38107
										0.6957	0.00342073			0.6957	0.0112083																	2.96257	-0.784619
										0.6952	0.00342073			0.6952	0.0112083																	2.96844	-1.20815
										0.6947	0.00342073			0.6947	0.0112083																	2.9743	-1.78203
										0.6942	0.00342073			0.6942	0.0112083																	2.98016	-2.24885
										0.6937	0.00342073			0.6937	0.0112083																	2.98602	-2.57308
										0.6932	0.00342073			0.6932	0.0112083																	2.99188	-2.84384
										0.6927	0.00342073			0.6927	0.0112083																	2.99774	-3.24214
										0.6922	0.00342073			0.6922	0.0112083																	3.0036	-3.12774
										0.6917	0.00342073			0.6917	0.0112083																	3.00947	-3.35511
										0.6912	0.00342073			0.6912	0.0112083																	3.01533	-3.22713
										0.6907	0.00342073			0.6907	0.0112083																	3.02119	-3.24532
										0.6902	0.00342073			0.6902	0.0112083																	3.02705	-3.10737
										0.6897	0.00342073			0.6897	0.0112083																	3.03291	-3.10632
										0.6892	0.00342073			0.6892	0.0112083																	3.03877	-3.00598
										0.6887	0.00342073			0.6887	0.0112083																	3.04463	-3.00424
										0.6882	0.00342073			0.6882	0.0112083																	3.05049	-2.95071
										0.6877	0.00342073			0.6877	0.0112083																	3.05636	-2.62261
										0.6872	0.00342073			0.6872	0.0112083																	3.06222	-2.62151
										0.6867	0.00342073			0.6867	0.0112083																	3.06808	-2.30025
										0.6862	0.00342073			0.6862	0.0112083																	3.07394	-2.42295
										0.6857	0.00342073			0.6857	0.0112083																	3.0798	-1.62987
										0.6852	0.00342073			0.6852	0.0112083																	3.08566	-1.25478
										0.6847	0.00342073			0.6847	0.0112083																	3.09152	-0.435039
										0.6842	0.00342073			0.6842	0.0112083																	3.09739	0.149859
										0.6837	0.00342073			0.6837	0.0112083																	3.10325	0.97557
										0.6832	0.00342073			0.6832	0.0112083																	3.10911	1.54859
										0.6827	0.00342073			0.6827	0.0112083																	3.11497	2.49294
										0.6822	0.00342073			0.6822	0.0112083																	3.12083	3.0953
										0.6817	0.00342073			0.6817	0.0112083																	3.12669	3.20303
										0.6812	0.00342073			0.6812	0.0112083																	3.13255	3.69581
										0.6807	0.00342073			0.6807	0.0112083																	3.13842	3.75534
										0.6802	0.00342073			0.6802	0.0112083																	3.14428	4.16273
										0.6797	0.00342073			0.6797	0.0112083																	3.15014	3.75741
										0.6792	0.00342073			0.6792	0.0112083																	3.156	3.8139
										0.6787	0.00342073			0.6787	0.0112083																	3.16186	3.42429
										0.6782	0.00342073			0.6782	0.0112083																	3.16772	3.13218
										0.6777	0.00342073			0.6777	0.0112083																	3.17358	2.67869
										0.6772	0.00342073			0.6772	0.0112083																	3.17945	2.19366
										0.6767	0.00342073			0.6767	0.0112083																	3.18531	1.80332
										0.6762	0.00342073			0.6762	0.0112083																	3.19117	1.53893
										0.6757	0.00342073			0.6757	0.0112083																	3.19703	0.956243
										0.6752	0.00342073			0.6752	0.0112083																	3.20289	0.659295
										0.6747	0.00342073			0.6747	0.0112083																	3.20875	0.351217
										0.6742	0.00342073			0.6742	0.0112083																	3.21461	0.114044
										0.6737	0.00342073			0.6737	0.0112083																	3.22048	0.0904209
										0.6732	0.00342073			0.6732	0.0112083																	3.22634	0.140165
										0.6727	0.00342073			0.6727	0.0112083																	3.2322	-0.14182
										0.6722	0.00342073			0.6722	0.0112083																	3.23806	0.129819
										0.6717	0.00342073			0.6717	0.0112083																	3.24392	-0.213041
										0.6712	0.00342073			0.6712	0.0112083																	3.24978	-0.228176
										0.6707	0.00342073			0.6707	0.0112083																	3.25564	-0.65343
										0.6702	0.00342073			0.6702	0.0112083																	3.2615	-0.947053
										0.6697	0.00342073			0.6697	0.0112083																	3.26737	-0.827493
										0.6692	0.00342073			0.6692	0.0112083																	3.27323	-1.56627
										0.6687	0.00342073			0.6687	0.0112083																	3.27909	-1.433
										0.6682	0.00342073			0.6682	0.0112083																	3.28495	-1.614
										0.6677	0.00342073			0.6677	0.0112083																	3.29081	-1.49542
										0.6672	0.00342073			0.6672	0.0112083																	3.29667	-1.85156
										0.6667	0.00342073			0.6667	0.0112083																	3.30253	-1.80418
										0.6662	0.00342073			0.6662	0.0112083																	3.3084	-1.3448
										0.6657	0.00342073			0.6657	0.0112083																	3.31426	-1.25642
										0.6652	0.00342073			0.6652	0.0112083																	3.32012	-0.486847
										0.6647	0.00342073			0.6647	0.0112083																	3.32598	-0.175683
										0.6642	0.00342073			0.6642	0.0112083																	3.33184	0.303076
										0.6637	0.00342073			0.6637	0.0112083																	3.3377	1.04488
										0.6632	0.00342073			0.6632	0.0112083																	3.34356	1.37111
										0.6627	0.00342073			0.6627	0.0112083																	3.34943	1.71642
										0.6622	0.00342073			0.6622	0.0112083																	3.35529	2.21974
										0.6617	0.00342073			0.6617	0.0112083																	3.36115	2.63732
										0.6612	0.00342073			0.6612	0.0112083																	3.36701	2.85587
										0.6607	0.00342073			0.6607	0.0112083																	3.37287	2.95344
										0.6602	0.00342073			0.6602	0.0112083																	3.37873	3.46037
										0.6597	0.00342073			0.6597	0.0112083																	3.38459	3.7154
										0.6592	0.00342073			0.6592	0.0112083																	3.39046	3.50088
										0.6587	0.00342073			0.6587	0.0112083																	3.39632	3.8168
										0.6582	0.00342073			0.6582	0.0112083																	3.40218	3.80187
										0.6577	0.00342073			0.6577	0.0112083																	3.40804	3.56893
										0.6572	0.00342073			0.6572	0.0112083																	3.4139	3.64831
										0.6567	0.00342073			0.6567	0.0112083																	3.41976	3.70926
										0.6562	0.00342073			0.6562	0.0112083																	3.42562	3.48194
										0.6557	0.00342073			0.6557	0.0112083																	3.43149	3.3575
										0.6552	0.00342073			0.6552	0.0112083																	3.43735	2.99651
										0.6547	0.00342073			0.6547	0.0112083																	3.44321	2.60747
										0.6542	0.00342073			0.6542	0.0112083																	3.44907	2.15536
										0.6537	0.00342073			0.6537	0.0112083																	3.45493	1.89218
										0.6532	0.00342073			0.6532	0.0112083																	3.46079	1.35672
										0.6527	0.00342073			0.6527	0.0112083																	3.46665	1.18366
										0.6522	0.00342073			0.6522	0.0112083																	3.47251	0.772648
										0.6517	0.00342073			0.6517	0.0112083																	3.47838	0.506127
										0.6512	0.00342073			0.6512	0.0112083																	3.48424	-0.172777
										0.6507	0.00342073			0.6507	0.0112083																	3.4901	-0.54241
										0.6502	0.00342073			0.6502	0.0112083																	3.49596	-0.977005
										0.6497	0.00342073			0.6497	0.0112083																	3.50182	-1.22457
										0.6492	0.00342073			0.6492	0.0112083																	3.50768	-0.589553
										0.6487	0.00342073			0.6487	0.0112083																	3.51354	-0.455093
										0.6482	0.00342073			0.6482	0.0112083																	3.51941	-0.430045
										0.6477	0.00342073			0.6477	0.0112083																	3.52527	-0.0362909
										0.6472	0.00342073			0.6472	0.0112083																	3.53113	0.204076
										0.6467	0.00342073			0.6467	0.0112083																	3.53699	0.360392
										0.6462	0.00342073			0.6462	0.0112083																	3.54285	1.27607
										0.6457	0.00342073			0.6457	0.0112083																	3.54871	1.95065
										0.6452	0.00342073			0.6452	0.0112083																	3.55457	2.07947
										0.6447	0.00342073			0.6447	0.0112083																	3.56044	2.49724
										0.6442	0.00342073			0.6442	0.0112083																	3.5663	3.26461
										0.6437	0.00342073			0.6437	0.0112083																	3.57216	3.57244
										0.6432	0.00342073			0.6432	0.0112083																	3.57802	4.15109
										0.6427	0.00342073			0.6427	0.0112083																	3.58388	4.55673
										0.6422	0.00342073			0.6422	0.0112083																	3.58974	5.05872
										0.6417	0.00342073			0.6417	0.0112083																	3.5956	5.32632
										0.6412	0.00342073			0.6412	0.0112083																	3.60147	6.02897
										0.6407	0.00342073			0.6407	0.0112083																	3.60733	6.67936
										0.6402	0.00342073			0.6402	0.0112083																	3.61319	7.10329
										0.6397	0.00342073			0.6397	0.0112083																	3.61905	7.92672
										0.6392	0.00342073			0.6392	0.0112083																	3.62491	8.04482
										0.6387	0.00342073			0.6387	0.0112083																	3.63077	8.57929
										0.6382	0.00342073			0.6382	0.0112083																	3.63663	9.01673
										0.6377	0.00342073			0.6377	0.0112083																	3.64249	9.38298
										0.6372	0.00342073			0.6372	0.0112083																	3.64836	9.70386
										0.6367	0.00342073			0.6367	0.0112083																	3.65422	9.7008
										0.6362	0.00342073			0.6362	0.0112083																	3.66008	10.0954
										0.6357	0.00342073			0.6357	0.0112083																	3.66594	9.87856
										0.6352	0.00342073			0.6352	0.0112083																	3.6718	9.88491
										0.6347	0.00342073			0.6347	0.0112083																	3.67766	10.349
										0.6342	0.00342073			0.6342	0.0112083																	3.68352	9.91386
										0.6337	0.00342073			0.6337	0.0112083																	3.68939	9.3706
										0.6332	0.00342073			0.6332	0.0112083																	3.69525	9.46696
										0.6327	0.00342073			0.6327	0.0112083																	3.70111	8.78499
										0.6322	0.00342073			0.6322	0.0112083																	3.70697	8.28984
										0.6317	0.00342073			0.6317	0.0112083																	3.71283	7.88556
										0.6312	0.00342073			0.6312	0.0112083																	3.71869	7.87631
										0.6307	0.00342073			0.6307	0.0112083																	3.72455	7.32247
										0.6302	0.00342073			0.6302	0.0112083																	3.73042	7.18051
										0.6297	0.00342073			0.6297	0.0112083																	3.73628	7.07615
										0.6292	0.00342073			0.6292	0.0112083																	3.74214	6.7395
										0.6287	0.00342073			0.6287	0.0112083																	3.748	6.37902
										0.6282	0.00342073			0.6282	0.0112083																	3.75386	6.62066
										0.6277	0.00342073			0.6277	0.0112083																	3.75972	6.89881
										0.6272	0.00342073			0.6272	0.0112083																	3.76558	6.93485
										0.6267	0.00342073			0.6267	0.0112083																	3.77145	7.05033
										0.6262	0.00342073			0.6262	0.0112083																	3.77731	7.65375
										0.6257	0.00342073			0.6257	0.0112083																	3.78317	8.05772
										0.6252	0.00342073			0.6252	0.0112083																	3.78903	8.56637
										0.6247	0.00342073			0.6247	0.0112083																	3.79489	9.02287
										0.6242	0.00342073			0.6242	0.0112083																	3.80075	9.62697
										0.6237	0.00342073			0.6237	0.0112083																	3.80661	10.5002
										0.6232	0.00342073			0.6232	0.0112083																	3.81248	11.1638
										0.6227	0.00342073			0.6227	0.0112083																	3.81834	11.7045
										0.6222	0.00342073			0.6222	0.0112083																	3.8242	12.2526
										0.6217	0.00342073			0.6217	0.0112083																	3.83006	12.8946
										0.6212	0.00342073			0.6212	0.0112083																	3.83592	13.6217
										0.6207	0.00342073			0.6207	0.0112083																	3.84178	14.6334
										0.6202	0.00342073			0.6202	0.0112083																	3.84764	16.0254
										0.6197	0.00342073			0.6197	0.0112083																	3.8535	17.7797
										0.6192	0.00342073			0.6192	0.0112083																	3.85937	20.966
										0.6187	0.00342073			0.6187	0.0112083																	3.86523	26.419
										0.6182	0.00342073			0.6182	0.0112083																	3.87109	36.2865
										0.6177	0.00342073			0.6177	0.0112083																	3.87695	55.4389
										0.6172	0.00342073			0.6172	0.0112083																	3.88281	85.8938
										0.6167	0.00342073			0.6167	0.0112083																	3.88867	128.651
										0.6162	0.00342073			0.6162	0.0112083																	3.89453	183.571
										0.6157	0.00342073			0.6157	0.0112083																	3.9004	250.602
										0.6152	0.00342073			0.6152	0.0112083																	3.90626	330.595
										0.6147	0.00342073			0.6147	0.0112083																	3.91212	389.612
										0.6142	0.00342073			0.6142	0.0112083
										0.6137	0.00342073			0.6137	0.0112083
										0.6132	0.00342073			0.6132	0.0112083
										0.6127	0.00342073			0.6127	0.0112083
										0.6122	0.00342073			0.6122	0.0112083
										0.6117	0.00342073			0.6117	0.0112083
										0.6112	0.00342073			0.6112	0.0112083
										0.6107	0.00342073			0.6107	0.0112083
										0.6102	0.00342073			0.6102	0.0112083
										0.6097	0.00342073			0.6097	0.0112083
										0.6092	0.00342073			0.6092	0.0112083
										0.6087	0.00342073			0.6087	0.0112083
										0.6082	0.00342073			0.6082	0.0112083
										0.6077	0.00342073			0.6077	0.0112083
										0.6072	0.00342073			0.6072	0.0112083
										0.6067	0.00342073			0.6067	0.0112083
										0.6062	0.00342073			0.6062	0.0112083
										0.6057	0.00342073			0.6057	0.0112083
										0.6052	0.00342073			0.6052	0.0112083
										0.6047	0.00342073			0.6047	0.0112083
										0.6042	0.00342073			0.6042	0.0112083
										0.6037	0.00342073			0.6037	0.0112083
										0.6032	0.00342073			0.6032	0.0112083
										0.6027	0.00342073			0.6027	0.0112083
										0.6022	0.00342073			0.6022	0.0112083
										0.6017	0.00342073			0.6017	0.0112083
										0.6012	0.00342073			0.6012	0.0112083
										0.6007	0.00342073			0.6007	0.0112083
										0.6002	0.00342073			0.6002	0.0112083
										0.5997	0.00342073			0.5997	0.0112083
										0.5992	0.00342073			0.5992	0.0112083
										0.5987	0.00342073			0.5987	0.0112083
										0.5982	0.00342073			0.5982	0.0112083
										0.5977	0.00342073			0.5977	0.0112083
										0.5972	0.00342073			0.5972	0.0112083
										0.5967	0.00342073			0.5967	0.0112083
										0.5962	0.00342073			0.5962	0.0112083
										0.5957	0.00342073			0.5957	0.0112083
										0.5952	0.00342073			0.5952	0.0112083
										0.5947	0.00342073			0.5947	0.0112083
										0.5942	0.00342073			0.5942	0.0112083
										0.5937	0.00342073			0.5937	0.0112083
										0.5932	0.00342073			0.5932	0.0112083
										0.5927	0.00342073			0.5927	0.0112083
										0.5922	0.00342073			0.5922	0.0112083
										0.5917	0.00342073			0.5917	0.0112083
										0.5912	0.00342073			0.5912	0.0112083
										0.5907	0.00342073			0.5907	0.0112083
										0.5902	0.00342073			0.5902	0.0112083
										0.5897	0.00342073			0.5897	0.0112083
										0.5892	0.00342073			0.5892	0.0112083
										0.5887	0.00342073			0.5887	0.0112083
										0.5882	0.00342073			0.5882	0.0112083
										0.5877	0.00342073			0.5877	0.0112083
										0.5872	0.00342073			0.5872	0.0112083
										0.5867	0.00342073			0.5867	0.0112083
										0.5862	0.00342073			0.5862	0.0112083
										0.5857	0.00342073			0.5857	0.0112083
										0.5852	0.00342073			0.5852	0.0112083
										0.5847	0.00342073			0.5847	0.0112083
										0.5842	0.00342073			0.5842	0.0112083
										0.5837	0.00342073			0.5837	0.0112083
										0.5832	0.00342073			0.5832	0.0112083
										0.5827	0.00342073			0.5827	0.0112083
										0.5822	0.00342073			0.5822	0.0112083
										0.5817	0.00342073			0.5817	0.0112083
										0.5812	0.00342073			0.5812	0.0112083
										0.5807	0.00342073			0.5807	0.0112083
										0.5802	0.00342073			0.5802	0.0112083
										0.5797	0.00342073			0.5797	0.0112083
										0.5792	0.00342073			0.5792	0.0112083
										0.5787	0.00342073			0.5787	0.0112083
										0.5782	0.00342073			0.5782	0.0112083
										0.5777	0.00342073			0.5777	0.0112083
										0.5772	0.00342073			0.5772	0.0112083
										0.5767	0.00342073			0.5767	0.0112083
										0.5762	0.00342073			0.5762	0.0112083
										0.5757	0.00342073			0.5757	0.0112083
										0.5752	0.00342073			0.5752	0.0112083
										0.5747	0.00342073			0.5747	0.0112083
										0.5742	0.00342073			0.5742	0.0112083
										0.5737	0.00342073			0.5737	0.0112083
										0.5732	0.00342073			0.5732	0.0112083
										0.5727	0.00342073			0.5727	0.0112083
										0.5722	0.00342073			0.5722	0.0112083
										0.5717	0.00342073			0.5717	0.0112083
										0.5712	0.00342073			0.5712	0.0112083
										0.5707	0.00342073			0.5707	0.0112083
										0.5702	0.00342073			0.5702	0.0112083
										0.5697	0.00342073			0.5697	0.0112083
										0.5692	0.00342073			0.5692	0.0112083
										0.5687	0.00342073			0.5687	0.0112083
										0.5682	0.00342073			0.5682	0.0112083
										0.5677	0.00342073			0.5677	0.0112083
										0.5672	0.00342073			0.5672	0.0112083
										0.5667	0.00342073			0.5667	0.0112083
										0.5662	0.00342073			0.5662	0.0112083
										0.5657	0.00342073			0.5657	0.0112083
										0.5652	0.00342073			0.5652	0.0112083
										0.5647	0.00342073			0.5647	0.0112083
										0.5642	0.00342073			0.5642	0.0112083
										0.5637	0.00342073			0.5637	0.0112083
										0.5632	0.00342073			0.5632	0.0112083
										0.5627	0.00342073			0.5627	0.0112083
										0.5622	0.00342073			0.5622	0.0112083
										0.5617	0.00342073			0.5617	0.0112083
										0.5612	0.00342073			0.5612	0.0112083
										0.5607	0.00342073			0.5607	0.0112083
										0.5602	0.00342073			0.5602	0.0112083
										0.5597	0.00342073			0.5597	0.0112083
										0.5592	0.00342073			0.5592	0.0112083
										0.5587	0.00342073			0.5587	0.0112083
										0.5582	0.00342073			0.5582	0.0112083
										0.5577	0.00342073			0.5577	0.0112083
										0.5572	0.00342073			0.5572	0.0112083
										0.5567	0.00342073			0.5567	0.0112083
										0.5562	0.00342073			0.5562	0.0112083
										0.5557	0.00342073			0.5557	0.0112083
										0.5552	0.00342073			0.5552	0.0112083
										0.5547	0.00342073			0.5547	0.0112083
										0.5542	0.00342073			0.5542	0.0112083
										0.5537	0.00342073			0.5537	0.0112083
										0.5532	0.00342073			0.5532	0.0112083
										0.5527	0.00342073			0.5527	0.0112083
										0.5522	0.00342073			0.5522	0.0112083
										0.5517	0.00342073			0.5517	0.0112083
										0.5512	0.00342073			0.5512	0.0112083
										0.5507	0.00342073			0.5507	0.0112083
										0.5502	0.00342073			0.5502	0.0112083
										0.5497	0.00342073			0.5497	0.0112083
										0.5492	0.00342073			0.5492	0.0112083
										0.5487	0.00342073			0.5487	0.0112083
										0.5482	0.00342073			0.5482	0.0112083
										0.5477	0.00342073			0.5477	0.0112083
										0.5472	0.00342073			0.5472	0.0112083
										0.5467	0.00342073			0.5467	0.0112083
										0.5462	0.00342073			0.5462	0.0112083
										0.5457	0.00342073			0.5457	0.0112083
										0.5452	0.00342073			0.5452	0.0112083
										0.5447	0.00342073			0.5447	0.0112083
										0.5442	0.00342073			0.5442	0.0112083
										0.5437	0.00342073			0.5437	0.0112083
										0.5432	0.00342073			0.5432	0.0112083
										0.5427	0.00342073			0.5427	0.0112083
										0.5422	0.00342073			0.5422	0.0112083
										0.5417	0.00342073			0.5417	0.0112083
										0.5412	0.00342073			0.5412	0.0112083
										0.5407	0.00342073			0.5407	0.0112083
										0.5402	0.00342073			0.5402	0.0112083
										0.5397	0.00342073			0.5397	0.0112083
										0.5392	0.00342073			0.5392	0.0112083
										0.5387	0.00342073			0.5387	0.0112083
										0.5382	0.00342073			0.5382	0.0112083
										0.5377	0.00342073			0.5377	0.0112083
										0.5372	0.00342073			0.5372	0.0112083
										0.5367	0.00342073			0.5367	0.0112083
										0.5362	0.00342073			0.5362	0.0112083
										0.5357	0.00342073			0.5357	0.0112083
										0.5352	0.00342073			0.5352	0.0112083
										0.5347	0.00342073			0.5347	0.0112083
										0.5342	0.00342073			0.5342	0.0112083
										0.5337	0.00342073			0.5337	0.0112083
										0.5332	0.00342073			0.5332	0.0112083
										0.5327	0.00342073			0.5327	0.0112083
										0.5322	0.00342073			0.5322	0.0112083
										0.5317	0.00342073			0.5317	0.0112083
										0.5312	0.00342073			0.5312	0.0112083
										0.5307	0.00342073			0.5307	0.0112083
										0.5302	0.00342073			0.5302	0.0112083
										0.5297	0.00342073			0.5297	0.0112083
										0.5292	0.00342073			0.5292	0.0112083
										0.5287	0.00342073			0.5287	0.0112083
										0.5282	0.00342073			0.5282	0.0112083
										0.5277	0.00342073			0.5277	0.0112083
										0.5272	0.00342073			0.5272	0.0112083
										0.5267	0.00342073			0.5267	0.0112083
										0.5262	0.00342073			0.5262	0.0112083
										0.5257	0.00342073			0.5257	0.0112083
										0.5252	0.00342073			0.5252	0.0112083
										0.5247	0.00342073			0.5247	0.0112083
										0.5242	0.00342073			0.5242	0.0112083
										0.5237	0.00342073			0.5237	0.0112083
										0.5232	0.00342073			0.5232	0.0112083
										0.5227	0.00342073			0.5227	0.0112083
										0.5222	0.00342073			0.5222	0.0112083
										0.5217	0.00342073			0.5217	0.0112083
										0.5212	0.00342073			0.5212	0.0112083
										0.5207	0.00342073			0.5207	0.0112083
										0.5202	0.00342073			0.5202	0.0112083
										0.5197	0.00342073			0.5197	0.0112083
										0.5192	0.00342073			0.5192	0.0112083
										0.5187	0.00342073			0.5187	0.0112083
										0.5182	0.00342073			0.5182	0.0112083
										0.5177	0.00342073			0.5177	0.0112083
										0.5172	0.00342073			0.5172	0.0112083
										0.5167	0.00342073			0.5167	0.0112083
										0.5162	0.00342073			0.5162	0.0112083
										0.5157	0.00342073			0.5157	0.0112083
										0.5152	0.00342073			0.5152	0.0112083
										0.5147	0.00342073			0.5147	0.0112083
										0.5142	0.00342073			0.5142	0.0112083
										0.5137	0.00342073			0.5137	0.0112083
										0.5132	0.00342073			0.5132	0.0112083
										0.5127	0.00342073			0.5127	0.0112083
										0.5122	0.00342073			0.5122	0.0112083
										0.5117	0.00342073			0.5117	0.0112083
										0.5112	0.00342073			0.5112	0.0112083
										0.5107	0.00342073			0.5107	0.0112083
										0.5102	0.00342073			0.5102	0.0112083
										0.5097	0.00342073			0.5097	0.0112083
										0.5092	0.00342073			0.5092	0.0112083
										0.5087	0.00342073			0.5087	0.0112083
										0.5082	0.00342073			0.5082	0.0112083
										0.5077	0.00342073			0.5077	0.0112083
										0.5072	0.00342073			0.5072	0.0112083
										0.5067	0.00342073			0.5067	0.0112083
										0.5062	0.00342073			0.5062	0.0112083
										0.5057	0.00342073			0.5057	0.0112083
										0.5052	0.00342073			0.5052	0.0112083
										0.5047	0.00342073			0.5047	0.0112083
										0.5042	0.00342073			0.5042	0.0112083
										0.5037	0.00342073			0.5037	0.0112083
										0.5032	0.00342073			0.5032	0.0112083
										0.5027	0.00342073			0.5027	0.0112083
										0.5022	0.00342073			0.5022	0.0112083
										0.5017	0.00342073			0.5017	0.0112083
										0.5012	0.00342073			0.5012	0.0112083
										0.5007	0.00342073			0.5007	0.0112083
										0.5002	0.00342073			0.5002	0.0112083
										0.4997	0.00342073			0.4997	0.0112083
										0.4992	0.00342073			0.4992	0.0112083
										0.4987	0.00342073			0.4987	0.0112083
										0.4982	0.00342073			0.4982	0.0112083
										0.4977	0.00342073			0.4977	0.0112083
										0.4972	0.00342073			0.4972	0.0112083
										0.4967	0.00342073			0.4967	0.0112083
										0.4962	0.00342073			0.4962	0.0112083
										0.4957	0.00342073			0.4957	0.0112083
										0.4952	0.00342073			0.4952	0.0112083
										0.4947	0.00342073			0.4947	0.0112083
										0.4942	0.00342073			0.4942	0.0112083
										0.4937	0.00342073			0.4937	0.0112083
										0.4932	0.00342073			0.4932	0.0112083
										0.4927	0.00342073			0.4927	0.0112083
										0.4922	0.00342073			0.4922	0.0112083
										0.4917	0.00342073			0.4917	0.0112083
										0.4912	0.00342073			0.4912	0.0112083
										0.4907	0.00342073			0.4907	0.0112083
										0.4902	0.00342073			0.4902	0.0112083
										0.4897	0.00342073			0.4897	0.0112083
										0.4892	0.00342073			0.4892	0.0112083
										0.4887	0.00342073			0.4887	0.0112083
										0.4882	0.00342073			0.4882	0.0112083
										0.4877	0.00342073			0.4877	0.0112083
										0.4872	0.00342073			0.4872	0.0112083
										0.4867	0.00342073			0.4867	0.0112083
										0.4862	0.00342073			0.4862	0.0112083
										0.4857	0.00342073			0.4857	0.0112083
										0.4852	0.00342073			0.4852	0.0112083
										0.4847	0.00342073			0.4847	0.0112083
										0.4842	0.00342073			0.4842	0.0112083
										0.4837	0.00342073			0.4837	0.0112083
										0.4832	0.00342073			0.4832	0.0112083
										0.4827	0.00342073			0.4827	0.0112083
										0.4822	0.00342073			0.4822	0.0112083
										0.4817	0.00342073			0.4817	0.0112083
										0.4812	0.00342073			0.4812	0.0112083
										0.4807	0.00342073			0.4807	0.0112083
										0.4802	0.00342073			0.4802	0.0112083
										0.4797	0.00342073			0.4797	0.0112083
										0.4792	0.00342073			0.4792	0.0112083
										0.4787	0.00342073			0.4787	0.0112083
										0.4782	0.00342073			0.4782	0.0112083
										0.4777	0.00342073			0.4777	0.0112083
										0.4772	0.00342073			0.4772	0.0112083
										0.4767	0.00342073			0.4767	0.0112083
										0.4762	0.00342073			0.4762	0.0112083
										0.4757	0.00342073			0.4757	0.0112083
										0.4752	0.00342073			0.4752	0.0112083
										0.4747	0.00342073			0.4747	0.0112083
										0.4742	0.00342073			0.4742	0.0112083
										0.4737	0.00342073			0.4737	0.0112083
										0.4732	0.00342073			0.4732	0.0112083
										0.4727	0.00342073			0.4727	0.0112083
										0.4722	0.00342073			0.4722	0.0112083
										0.4717	0.00342073			0.4717	0.0112083
										0.4712	0.00342073			0.4712	0.0112083
										0.4707	0.00342073			0.4707	0.0112083
										0.4702	0.00342073			0.4702	0.0112083
										0.4697	0.00342073			0.4697	0.0112083
										0.4692	0.00342073			0.4692	0.0112083
										0.4687	0.00342073			0.4687	0.0112083
										0.4682	0.00342073			0.4682	0.0112083
										0.4677	0.00342073			0.4677	0.0112083
										0.4672	0.00342073			0.4672	0.0112083
										0.4667	0.00342073			0.4667	0.0112083
										0.4662	0.00342073			0.4662	0.0112083
										0.4657	0.00342073			0.4657	0.0112083
										0.4652	0.00342073			0.4652	0.0112083
										0.4647	0.00342073			0.4647	0.0112083
										0.4642	0.00342073			0.4642	0.0112083
										0.4637	0.00342073			0.4637	0.0112083
										0.4632	0.00342073			0.4632	0.0112083
										0.4627	0.00342073			0.4627	0.0112083
										0.4622	0.00342073			0.4622	0.0112083
										0.4617	0.00342073			0.4617	0.0112083
										0.4612	0.00342073			0.4612	0.0112083
										0.4607	0.00342073			0.4607	0.0112083
										0.4602	0.00342073			0.4602	0.0112083
										0.4597	0.00342073			0.4597	0.0112083
										0.4592	0.00342073			0.4592	0.0112083
										0.4587	0.00342073			0.4587	0.0112083
										0.4582	0.00342073			0.4582	0.0112083
										0.4577	0.00342073			0.4577	0.0112083
										0.4572	0.00342073			0.4572	0.0112083
										0.4567	0.00342073			0.4567	0.0112083
										0.4562	0.00342073			0.4562	0.0112083
										0.4557	0.00342073			0.4557	0.0112083
										0.4552	0.00342073			0.4552	0.0112083
										0.4547	0.00342073			0.4547	0.0112083
										0.4542	0.00342073			0.4542	0.0112083
										0.4537	0.00342073			0.4537	0.0112083
										0.4532	0.00342073			0.4532	0.0112083
										0.4527	0.00342073			0.4527	0.0112083
										0.4522	0.00342073			0.4522	0.0112083
										0.4517	0.00342073			0.4517	0.0112083
										0.4512	0.00342073			0.4512	0.0112083
										0.4507	0.00342073			0.4507	0.0112083
										0.4502	0.00342073			0.4502	0.0112083
										0.4497	0.00342073			0.4497	0.0112083
										0.4492	0.00342073			0.4492	0.0112083
										0.4487	0.00342073			0.4487	0.0112083
										0.4482	0.00342073			0.4482	0.0112083
										0.4477	0.00342073			0.4477	0.0112083
										0.4472	0.00342073			0.4472	0.0112083
										0.4467	0.00342073			0.4467	0.0112083
										0.4462	0.00342073			0.4462	0.0112083
										0.4457	0.00342073			0.4457	0.0112083
										0.4452	0.00342073			0.4452	0.0112083
										0.4447	0.00342073			0.4447	0.0112083
										0.4442	0.00342073			0.4442	0.0112083
										0.4437	0.00342073			0.4437	0.0112083
										0.4432	0.00342073			0.4432	0.0112083
										0.4427	0.00342073			0.4427	0.0112083
										0.4422	0.00342073			0.4422	0.0112083
										0.4417	0.00342073			0.4417	0.0112083
										0.4412	0.00342073			0.4412	0.0112083
										0.4407	0.00342073			0.4407	0.0112083
										0.4402	0.00342073			0.4402	0.0112083
										0.4397	0.00342073			0.4397	0.0112083
										0.4392	0.00342073			0.4392	0.0112083
										0.4387	0.00342073			0.4387	0.0112083
										0.4382	0.00342073			0.4382	0.0112083
										0.4377	0.00342073			0.4377	0.0112083
										0.4372	0.00342073			0.4372	0.0112083
										0.4367	0.00342073			0.4367	0.0112083
										0.4362	0.00342073			0.4362	0.0112083
										0.4357	0.00342073			0.4357	0.0112083
										0.4352	0.00342073			0.4352	0.0112083
										0.4347	0.00342073			0.4347	0.0112083
										0.4342	0.00342073			0.4342	0.0112083
										0.4337	0.00342073			0.4337	0.0112083
										0.4332	0.00342073			0.4332	0.0112083
										0.4327	0.00342073			0.4327	0.0112083
										0.4322	0.00342073			0.4322	0.0112083
										0.4317	0.00342073			0.4317	0.0112083
										0.4312	0.00342073			0.4312	0.0112083
										0.4307	0.00342073			0.4307	0.0112083
										0.4302	0.00342073			0.4302	0.0112083
										0.4297	0.00342073			0.4297	0.0112083
										0.4292	0.00342073			0.4292	0.0112083
										0.4287	0.00342073			0.4287	0.0112083
										0.4282	0.00342073			0.4282	0.0112083
										0.4277	0.00342073			0.4277	0.0112083
										0.4272	0.00342073			0.4272	0.0112083
										0.4267	0.00342073			0.4267	0.0112083
										0.4262	0.00342073			0.4262	0.0112083
										0.4257	0.00342073			0.4257	0.0112083
										0.4252	0.00342073			0.4252	0.0112083
										0.4247	0.00342073			0.4247	0.0112083
										0.4242	0.00342073			0.4242	0.0112083
										0.4237	0.00342073			0.4237	0.0112083
										0.4232	0.00342073			0.4232	0.0112083
										0.4227	0.00342073			0.4227	0.0112083
										0.4222	0.00342073			0.4222	0.0112083
										0.4217	0.00342073			0.4217	0.0112083
										0.4212	0.00342073			0.4212	0.0112083
										0.4207	0.00342073			0.4207	0.0112083
										0.4202	0.00342073			0.4202	0.0112083
										0.4197	0.00342073			0.4197	0.0112083
										0.4192	0.00342073			0.4192	0.0112083
										0.4187	0.00342073			0.4187	0.0112083
										0.4182	0.00342073			0.4182	0.0112083
										0.4177	0.00342073			0.4177	0.0112083
										0.4172	0.00342073			0.4172	0.0112083
										0.4167	0.00342073			0.4167	0.0112083
										0.4162	0.00342073			0.4162	0.0112083
										0.4157	0.00342073			0.4157	0.0112083
										0.4152	0.00342073			0.4152	0.0112083
										0.4147	0.00342073			0.4147	0.0112083
										0.4142	0.00342073			0.4142	0.0112083
										0.4137	0.00342073			0.4137	0.0112083
										0.4132	0.00342073			0.4132	0.0112083
										0.4127	0.00342073			0.4127	0.0112083
										0.4122	0.00342073			0.4122	0.0112083
										0.4117	0.00342073			0.4117	0.0112083
										0.4112	0.00342073			0.4112	0.0112083
										0.4107	0.00342073			0.4107	0.0112083
										0.4102	0.00342073			0.4102	0.0112083
										0.4097	0.00342073			0.4097	0.0112083
										0.4092	0.00342073			0.4092	0.0112083
										0.4087	0.00342073			0.4087	0.0112083
										0.4082	0.00342073			0.4082	0.0112083
										0.4077	0.00342073			0.4077	0.0112083
										0.4072	0.00342073			0.4072	0.0112083
										0.4067	0.00342073			0.4067	0.0112083
										0.4062	0.00342073			0.4062	0.0112083
										0.4057	0.00342073			0.4057	0.0112083
										0.4052	0.00342073			0.4052	0.0112083
										0.4047	0.00342073			0.4047	0.0112083
										0.4042	0.00342073			0.4042	0.0112083
										0.4037	0.00342073			0.4037	0.0112083
										0.4032	0.00342073			0.4032	0.0112083
										0.4027	0.00342073			0.4027	0.0112083
										0.4022	0.00342073			0.4022	0.0112083
										0.4017	0.00342073			0.4017	0.0112083
										0.4012	0.00342073			0.4012	0.0112083
										0.4007	0.00342073			0.4007	0.0112083
										0.4002	0.00342073			0.4002	0.0112083
										0.3997	0.00342073			0.3997	0.0112083
										0.3992	0.00342073			0.3992	0.0112083
										0.3987	0.00342073			0.3987	0.0112083
										0.3982	0.00342073			0.3982	0.0112083
										0.3977	0.00342073			0.3977	0.0112083
										0.3972	0.00342073			0.3972	0.0112083
										0.3967	0.00342073			0.3967	0.0112083
										0.3962	0.00342073			0.3962	0.0112083
										0.3957	0.00342073			0.3957	0.0112083
										0.3952	0.00342073			0.3952	0.0112083
										0.3947	0.00342073			0.3947	0.0112083
										0.3942	0.00342073			0.3942	0.0112083
										0.3937	0.00342073			0.3937	0.0112083
										0.3932	0.00342073			0.3932	0.0112083
										0.3927	0.00342073			0.3927	0.0112083
										0.3922	0.00342073			0.3922	0.0112083
										0.3917	0.00342073			0.3917	0.0112083
										0.3912	0.00342073			0.3912	0.0112083
										0.3907	0.00342073			0.3907	0.0112083
										0.3902	0.00342073			0.3902	0.0112083
										0.3897	0.00342073			0.3897	0.0112083
										0.3892	0.00342073			0.3892	0.0112083
										0.3887	0.00342073			0.3887	0.0112083
										0.3882	0.00342073			0.3882	0.0112083
										0.3877	0.00342073			0.3877	0.0112083
										0.3872	0.00342073			0.3872	0.0112083
										0.3867	0.00342073			0.3867	0.0112083
										0.3862	0.00342073			0.3862	0.0112083
										0.3857	0.00342073			0.3857	0.0112083
										0.3852	0.00342073			0.3852	0.0112083
										0.3847	0.00342073			0.3847	0.0112083
										0.3842	0.00342073			0.3842	0.0112083
										0.3837	0.00342073			0.3837	0.0112083
										0.3832	0.00342073			0.3832	0.0112083
										0.3827	0.00342073			0.3827	0.0112083
										0.3822	0.00342073			0.3822	0.0112083
										0.3817	0.00342073			0.3817	0.0112083
										0.3812	0.00342073			0.3812	0.0112083
										0.3807	0.00342073			0.3807	0.0112083
										0.3802	0.00342073			0.3802	0.0112083
										0.3797	0.00342073			0.3797	0.0112083
										0.3792	0.00342073			0.3792	0.0112083
										0.3787	0.00342073			0.3787	0.0112083
										0.3782	0.00342073			0.3782	0.0112083
										0.3777	0.00342073			0.3777	0.0112083
										0.3772	0.00342073			0.3772	0.0112083
										0.3767	0.00342073			0.3767	0.0112083
										0.3762	0.00342073			0.3762	0.0112083
										0.3757	0.00342073			0.3757	0.0112083
										0.3752	0.00342073			0.3752	0.0112083
										0.3747	0.00342073			0.3747	0.0112083
										0.3742	0.00342073			0.3742	0.0112083
										0.3737	0.00342073			0.3737	0.0112083
										0.3732	0.00342073			0.3732	0.0112083
										0.3727	0.00342073			0.3727	0.0112083
										0.3722	0.00342073			0.3722	0.0112083
										0.3717	0.00342073			0.3717	0.0112083
										0.3712	0.00342073			0.3712	0.0112083
										0.3707	0.00342073			0.3707	0.0112083
										0.3702	0.00342073			0.3702	0.0112083
										0.3697	0.00342073			0.3697	0.0112083
										0.3692	0.00342073			0.3692	0.0112083
										0.3687	0.00342073			0.3687	0.0112083
										0.3682	0.00342073			0.3682	0.0112083
										0.3677	0.00342073			0.3677	0.0112083
										0.3672	0.00342073			0.3672	0.0112083
										0.3667	0.00342073			0.3667	0.0112083
										0.3662	0.00342073			0.3662	0.0112083
										0.3657	0.00342073			0.3657	0.0112083
										0.3652	0.00342073			0.3652	0.0112083
										0.3647	0.00342073			0.3647	0.0112083
										0.3642	0.00342073			0.3642	0.0112083
										0.3637	0.00342073			0.3637	0.0112083
										0.3632	0.00342073			0.3632	0.0112083
										0.3627	0.00342073			0.3627	0.0112083
										0.3622	0.00342073			0.3622	0.0112083
										0.3617	0.00342073			0.3617	0.0112083
										0.3612	0.00342073			0.3612	0.0112083
										0.3607	0.00342073			0.3607	0.0112083
										0.3602	0.00342073			0.3602	0.0112083
										0.3597	0.00342073			0.3597	0.0112083
										0.3592	0.00342073			0.3592	0.0112083
										0.3587	0.00342073			0.3587	0.0112083
										0.3582	0.00342073			0.3582	0.0112083
										0.3577	0.00342073			0.3577	0.0112083
										0.3572	0.00342073			0.3572	0.0112083
										0.3567	0.00342073			0.3567	0.0112083
										0.3562	0.00342073			0.3562	0.0112083
										0.3557	0.00342073			0.3557	0.0112083
										0.3552	0.00342073			0.3552	0.0112083
										0.3547	0.00342073			0.3547	0.0112083
										0.3542	0.00342073			0.3542	0.0112083
										0.3537	0.00342073			0.3537	0.0112083
										0.3532	0.00342073			0.3532	0.0112083
										0.3527	0.00342073			0.3527	0.0112083
										0.3522	0.00342073			0.3522	0.0112083
										0.3517	0.00342073			0.3517	0.0112083
										0.3512	0.00342073			0.3512	0.0112083
										0.3507	0.00342073			0.3507	0.0112083
										0.3502	0.00342073			0.3502	0.0112083
										0.3497	0.00342073			0.3497	0.0112083
										0.3492	0.00342073			0.3492	0.0112083
										0.3487	0.00342073			0.3487	0.0112083
										0.3482	0.00342073			0.3482	0.0112083
										0.3477	0.00342073			0.3477	0.0112083
										0.3472	0.00342073			0.3472	0.0112083
										0.3467	0.00342073			0.3467	0.0112083
										0.3462	0.00342073			0.3462	0.0112083
										0.3457	0.00342073			0.3457	0.0112083
										0.3452	0.00342073			0.3452	0.0112083
										0.3447	0.00342073			0.3447	0.0112083
										0.3442	0.00342073			0.3442	0.0112083
										0.3437	0.00342073			0.3437	0.0112083
										0.3432	0.00342073			0.3432	0.0112083
										0.3427	0.00342073			0.3427	0.0112083
										0.3422	0.00342073			0.3422	0.0112083
										0.3417	0.00342073			0.3417	0.0112083
										0.3412	0.00342073			0.3412	0.0112083
										0.3407	0.00342073			0.3407	0.0112083
										0.3402	0.00342073			0.3402	0.0112083
										0.3397	0.00342073			0.3397	0.0112083
										0.3392	0.00342073			0.3392	0.0112083
										0.3387	0.00342073			0.3387	0.0112083
										0.3382	0.00342073			0.3382	0.0112083
										0.3377	0.00342073			0.3377	0.0112083
										0.3372	0.00342073			0.3372	0.0112083
										0.3367	0.00342073			0.3367	0.0112083
										0.3362	0.00342073			0.3362	0.0112083
										0.3357	0.00342073			0.3357	0.0112083
										0.3352	0.00342073			0.3352	0.0112083
										0.3347	0.00342073			0.3347	0.0112083
										0.3342	0.00342073			0.3342	0.0112083
										0.3337	0.00342073			0.3337	0.0112083
										0.3332	0.00342073			0.3332	0.0112083
										0.3327	0.00342073			0.3327	0.0112083
										0.3322	0.00342073			0.3322	0.0112083
										0.3317	0.00342073			0.3317	0.0112083
										0.3312	0.00342073			0.3312	0.0112083
										0.3307	0.00342073			0.3307	0.0112083
										0.3302	0.00342073			0.3302	0.0112083
										0.3297	0.00342073			0.3297	0.0112083
										0.3292	0.00342073			0.3292	0.0112083
										0.3287	0.00342073			0.3287	0.0112083
										0.3282	0.00342073			0.3282	0.0112083
										0.3277	0.00342073			0.3277	0.0112083
										0.3272	0.00342073			0.3272	0.0112083
										0.3267	0.00342073			0.3267	0.0112083
										0.3262	0.00342073			0.3262	0.0112083
										0.3257	0.00342073			0.3257	0.0112083
										0.3252	0.00342073			0.3252	0.0112083
										0.3247	0.00342073			0.3247	0.0112083
										0.3242	0.00342073			0.3242	0.0112083
										0.3237	0.00342073			0.3237	0.0112083
										0.3232	0.00342073			0.3232	0.0112083
[truncated: 3,296 more rows]

## Sheet: Fig. 5
Panel a	Pixel size: 4 μm												Panel b	Pixel size: 2 μm												Panel c	Pixel size: 1 μm												Panel d	Pixel size: 0.2 μm
Type	Pixel id	Pixel row	Pixel column	Normalized X-ray absorption	C	N	O	Fe	Cu	Zn	Si		Type	Pixel id	Pixel row	Pixel column	Normalized X-ray absorption	C	N	O	Fe	Cu	Zn	Si		Type	Pixel id	Pixel row	Pixel column	Normalized X-ray absorption	C	N	O	Fe	Cu	Zn	Si		Type	Pixel id	Pixel row	Pixel column	Normalized X-ray absorption	C	N	O	Fe	Cu	Zn
	0	0	29	-2.99313	1.4403e-13	2.05824e-13	2.05314e-14	2.9531e-17	6.73896e-28	8.07295e-17	1.46141e-13			0	0	29	-2.96305	2.06028e-13	2.25303e-13	2.37361e-14	5.35439e-17	3.79529e-26	1.09964e-16	1.96098e-13			0	0	29	-2.86118	2.17192e-13	2.35277e-13	4.36089e-14	7.01009e-25	4.05939e-24	1.84032e-16	1.47098e-13			0	0	24	-4.03911	4.38126e-13	2.9803e-13	5.9965e-14	2.91138e-16	3.91722e-24	2.37598e-16
	1	0	28	-3.00306	1.5963e-13	2.07595e-13	2.38006e-14	2.94976e-18	2.89799e-17	6.27194e-17	2.01857e-13			1	0	28	-2.96247	1.49477e-13	2.13606e-13	2.22602e-14	4.90036e-27	4.24847e-27	1.39569e-16	1.67951e-13			1	0	28	-2.90803	1.40088e-13	2.03028e-13	2.71944e-14	3.36614e-17	3.74835e-27	1.43757e-16	1.5941e-13			1	0	23	-4.06713	4.16137e-13	2.92648e-13	5.16454e-14	2.09439e-16	1.46999e-26	2.14272e-16
	2	0	27	-3.01165	1.7031e-13	2.01775e-13	2.09904e-14	3.25997e-17	4.60735e-24	8.44062e-17	1.5868e-13			2	0	27	-2.92058	1.63786e-13	2.27118e-13	3.40145e-14	4.79397e-17	4.2293e-29	1.20328e-16	1.66106e-13			2	0	27	-2.83538	1.86727e-13	2.25924e-13	3.87691e-14	2.60045e-17	4.77523e-22	1.74823e-16	1.85698e-13			2	0	22	-4.04853	4.37909e-13	2.84097e-13	5.31232e-14	1.65381e-16	1.42229e-19	2.09019e-16
	3	0	26	-3.0216	1.37517e-13	2.04935e-13	1.67505e-14	2.97836e-17	7.77269e-29	9.39431e-17	1.88684e-13			3	0	26	-2.89779	1.89258e-13	2.26206e-13	3.22421e-14	1.15374e-16	1.26544e-28	1.38884e-16	1.71953e-13			3	0	26	-2.84121	1.77803e-13	2.2287e-13	3.17016e-14	1.06087e-17	7.25952e-27	1.92949e-16	2.04466e-13			3	0	21	-4.07195	3.71807e-13	2.64109e-13	4.74026e-14	5.57888e-17	1.34548e-27	1.9233e-16
	4	0	25	-3.05614	1.0747e-13	1.88211e-13	1.10647e-14	1.77424e-28	1.28576e-17	6.59475e-17	1.91227e-13			4	0	25	-2.90806	1.61332e-13	2.19796e-13	2.65721e-14	6.15017e-26	2.19026e-26	1.36091e-16	1.17662e-13			4	0	25	-2.78704	2.43888e-13	2.61625e-13	5.21939e-14	7.03909e-17	2.05679e-17	2.44241e-16	1.77114e-13			4	0	20	-4.04398	3.32547e-13	2.68234e-13	4.80401e-14	2.40626e-25	1.29168e-25	1.67677e-16
	5	0	24	-3.08326	1.10259e-13	1.77034e-13	9.50129e-15	5.81769e-17	9.04453e-18	5.68767e-17	1.97902e-13			5	0	24	-2.86541	3.54684e-13	2.99792e-13	5.73791e-14	1.71098e-16	7.46378e-24	1.87967e-16	1.40986e-13			5	0	24	-2.79631	2.44166e-13	2.50059e-13	4.95528e-14	2.38601e-28	1.14837e-27	2.33742e-16	1.92292e-13			5	0	19	-3.92154	3.35066e-13	3.1235e-13	6.39293e-14	1.8601e-16	1.07486e-30	1.94267e-16
	6	0	23	-3.06312	1.11585e-13	1.45166e-13	9.8708e-15	1.19586e-23	5.11496e-26	7.58049e-17	1.82597e-13			6	0	23	-2.80749	2.14246e-13	2.39025e-13	4.76743e-14	1.8831e-26	1.13443e-27	2.04919e-16	1.7538e-13			6	0	23	-2.85204	2.47189e-13	2.73393e-13	4.55629e-14	4.51954e-17	9.0067e-23	2.4253e-16	2.13839e-13			6	0	18	-4.01067	3.63331e-13	3.10665e-13	5.43912e-14	1.52254e-16	1.11775e-25	2.24089e-16
	7	0	22	-2.93019	1.73787e-13	2.24186e-13	3.24558e-14	8.2382e-17	2.67081e-28	1.26857e-16	1.67103e-13			7	0	22	-2.77762	2.764e-13	2.50315e-13	5.65147e-14	2.74878e-29	7.18655e-27	2.26119e-16	1.82049e-13			7	0	22	-3.02302	1.21825e-13	1.8176e-13	1.45361e-14	2.05203e-17	1.21693e-29	8.48986e-17	1.5395e-13			7	0	17	-4.00084	5.16274e-13	3.74183e-13	7.34114e-14	4.24871e-17	1.44399e-19	2.276e-16
	8	0	21	-2.87347	1.79844e-13	2.29675e-13	3.55784e-14	3.34388e-17	3.13004e-26	1.1631e-16	1.36048e-13			8	0	21	-2.78278	2.03782e-13	2.44998e-13	5.33407e-14	2.35801e-17	4.97851e-30	1.89432e-16	1.82076e-13			8	0	21	-2.84492	2.54435e-13	2.49513e-13	3.94514e-14	9.73603e-17	8.89373e-25	2.1307e-16	1.94934e-13			8	0	16	-3.97734	5.39799e-13	3.91401e-13	9.10625e-14	2.20784e-28	1.70471e-25	2.49408e-16
	9	0	20	-2.80367	2.96807e-13	2.58837e-13	4.71132e-14	9.62257e-17	7.12806e-24	1.83814e-16	2.05605e-13			9	0	20	-2.77135	2.22808e-13	2.53307e-13	5.76633e-14	7.98698e-18	6.30654e-27	1.88752e-16	1.67172e-13			9	0	20	-2.75645	3.199e-13	2.72164e-13	6.21183e-14	9.1779e-17	3.58527e-23	2.24355e-16	1.41006e-13			9	0	15	-3.96924	7.50966e-13	4.90642e-13	1.26158e-13	1.24218e-16	1.73798e-21	2.82833e-16
	10	0	19	-2.80415	1.78899e-13	2.38252e-13	5.21576e-14	3.54179e-17	5.45899e-26	1.30767e-16	1.60699e-13			10	0	19	-2.75932	2.35712e-13	2.67199e-13	5.87102e-14	5.17815e-28	6.95267e-24	1.69286e-16	1.71055e-13			10	0	19	-2.87389	1.52916e-13	2.1702e-13	2.66845e-14	5.41918e-17	2.26509e-27	1.59473e-16	1.49947e-13			10	0	14	-4.12895	4.07749e-13	3.19267e-13	4.28746e-14	1.95036e-16	2.47211e-28	1.64726e-16
	11	0	18	-3.01723	1.28282e-13	1.90311e-13	1.42321e-14	3.89759e-25	2.21565e-17	7.44303e-17	1.55232e-13			11	0	18	-2.76092	2.49807e-13	2.57761e-13	6.19414e-14	1.04099e-16	7.55262e-27	1.7615e-16	1.8634e-13			11	0	18	-2.79201	2.13069e-13	2.35568e-13	4.0352e-14	4.6707e-17	5.64485e-28	2.02336e-16	1.96731e-13			11	0	13	-4.21643	2.32556e-13	2.26721e-13	2.36252e-14	2.08327e-17	4.56543e-29	1.15506e-16
	12	0	17	-2.9166	2.23742e-13	2.40744e-13	3.47035e-14	1.59819e-26	1.90925e-26	1.16145e-16	1.52833e-13			12	0	17	-2.77377	2.59151e-13	2.65562e-13	5.77271e-14	5.13933e-17	3.78914e-26	1.73662e-16	1.91729e-13			12	0	17	-2.72371	3.75907e-13	3.05671e-13	9.45469e-14	4.46644e-20	1.28947e-22	3.59491e-16	1.65244e-13			12	0	12	-4.25516	1.76325e-13	1.98855e-13	1.46769e-14	6.08498e-17	4.40437e-23	8.79999e-17
	13	0	16	-2.92676	1.40256e-13	2.15908e-13	3.06942e-14	5.98473e-17	3.21034e-21	1.2077e-16	1.54195e-13			13	0	16	-2.76985	3.01985e-13	2.66305e-13	6.34414e-14	2.06124e-16	1.33809e-26	1.99555e-16	1.58816e-13			13	0	16	-2.93868	9.26555e-14	1.86887e-13	1.63734e-14	7.19311e-30	1.21319e-26	1.4316e-16	1.29039e-13			13	0	11	-4.26241	1.60731e-13	1.6795e-13	1.46319e-14	3.32145e-17	1.20461e-20	1.1021e-16
	14	0	15	-2.93322	1.16696e-13	2.06284e-13	2.36842e-14	1.78098e-17	3.57858e-24	8.15514e-17	1.79241e-13			14	0	15	-2.86483	2.22366e-13	2.38301e-13	4.11505e-14	8.38364e-18	2.45904e-24	1.73035e-16	1.81948e-13			14	0	15	-2.66725	2.87667e-13	2.73936e-13	7.86606e-14	8.04126e-18	3.09576e-24	2.64873e-16	1.67641e-13			14	0	10	-4.26413	1.63546e-13	1.80984e-13	1.39279e-14	1.51402e-17	1.0955e-21	8.66751e-17
	15	0	14	-2.71289	2.42368e-13	2.49494e-13	5.57198e-14	1.38457e-27	8.69082e-18	1.52385e-16	1.38763e-13			15	0	14	-2.80355	2.41324e-13	2.38047e-13	5.24162e-14	1.8927e-30	4.30857e-21	2.04681e-16	1.86584e-13			15	0	14	-2.70045	2.89644e-13	2.7531e-13	7.71704e-14	1.59716e-16	1.42619e-27	3.06032e-16	1.63572e-13			15	0	9	-4.25014	1.50187e-13	1.30605e-13	1.73006e-14	6.49187e-17	1.77565e-23	8.78064e-17
	16	0	13	-2.5193	2.5749e-13	2.85399e-13	8.22618e-14	1.76538e-16	1.1467e-27	2.59425e-16	1.63865e-13			16	0	13	-2.81384	2.67945e-13	2.50046e-13	3.87056e-14	1.08253e-16	5.80706e-20	1.7907e-16	1.75955e-13			16	0	13	-2.67813	3.37601e-13	3.12244e-13	8.24511e-14	9.09755e-19	1.30941e-21	2.96342e-16	1.75526e-13			16	0	8	-4.20123	2.2266e-13	1.98902e-13	1.99157e-14	6.88704e-19	4.94006e-20	1.26091e-16
	17	0	12	-2.57893	2.80327e-13	2.68444e-13	7.81075e-14	1.62904e-27	1.04636e-26	2.55864e-16	1.47433e-13			17	0	12	-2.75476	2.2628e-13	2.69196e-13	6.2467e-14	2.02874e-28	5.66797e-30	2.08691e-16	1.82315e-13			17	0	12	-2.7657	2.80224e-13	2.64404e-13	5.69588e-14	5.64396e-17	7.56069e-27	2.27111e-16	1.43003e-13			17	0	7	-4.00054	4.08288e-13	3.13572e-13	6.90027e-14	1.84484e-16	2.69872e-29	2.17435e-16
	18	0	11	-2.63855	2.92777e-13	2.65759e-13	6.44324e-14	9.90497e-22	2.64094e-22	2.17014e-16	1.70101e-13			18	0	11	-2.73963	2.16726e-13	2.28751e-13	4.25395e-14	1.73215e-17	1.65268e-25	2.19683e-16	1.58964e-13			18	0	11	-2.75641	1.90647e-13	2.29809e-13	3.21608e-14	1.27725e-29	8.5783e-30	2.25764e-16	1.76727e-13			18	0	6	-3.9579	4.95662e-13	3.30136e-13	8.54449e-14	5.78078e-22	1.38051e-23	2.60434e-16
	19	0	10	-2.53176	4.05602e-13	3.2188e-13	1.07109e-13	5.2082e-28	5.97722e-28	2.79285e-16	1.55973e-13			19	0	10	-2.75524	2.44435e-13	2.56943e-13	5.3306e-14	6.15289e-17	8.32403e-27	2.01094e-16	1.80965e-13			19	0	10	-2.71801	2.09107e-13	2.41725e-13	4.70698e-14	1.37795e-17	2.11146e-26	2.55494e-16	1.28214e-13			19	0	5	-3.96732	5.09389e-13	3.14022e-13	8.31926e-14	3.3642e-17	7.75631e-29	2.45473e-16
	20	0	9	-2.75428	2.57664e-13	2.54421e-13	5.72362e-14	6.79954e-20	2.06448e-18	1.58681e-16	1.3722e-13			20	0	9	-2.58834	2.7002e-13	2.64517e-13	6.98056e-14	1.69287e-16	4.21763e-17	2.14742e-16	1.59026e-13			20	0	9	-2.63063	2.15298e-13	2.62993e-13	6.03689e-14	3.27982e-16	1.41026e-29	2.50266e-16	1.90427e-13			20	0	4	-3.96023	5.37823e-13	3.45605e-13	9.19607e-14	1.50837e-16	7.76481e-25	2.54441e-16
	21	0	8	-2.78895	1.53718e-13	2.12218e-13	3.15772e-14	1.54234e-28	5.62956e-25	1.46371e-16	1.63175e-13			21	0	8	-2.50643	3.09599e-13	2.82288e-13	8.38724e-14	4.63158e-29	1.14402e-26	3.14761e-16	1.7024e-13			21	0	8	-2.59778	3.33859e-13	2.95956e-13	8.81802e-14	2.33943e-27	1.49836e-27	2.89528e-16	1.67155e-13			21	0	3	-3.97811	5.44267e-13	3.40338e-13	8.41207e-14	2.77144e-16	1.32815e-23	2.40016e-16
	22	0	7	-1.4225	8.77875e-13	0.000121595	2.46661e-13	6.58938e-16	9.01663e-26	6.05633e-16	1.14214e-13			22	0	7	-2.41588	3.217e-13	2.88473e-13	1.02438e-13	1.11346e-16	9.34126e-27	2.87841e-16	1.85466e-13			22	0	7	-2.66477	3.17319e-13	3.04893e-13	8.31885e-14	1.55739e-16	1.48395e-29	3.30605e-16	1.91047e-13			22	0	2	-3.99624	4.56559e-13	3.24151e-13	7.25794e-14	1.02661e-16	5.4222e-25	2.54888e-16
	23	0	6	-0.215913	2.71552e-12	3.80408e+08	1.05433e-12	1.57053e-20	5.90478e-23	3.35925e-15	3.71062e-14			23	0	6	-2.3517	3.41473e-13	2.9576e-13	1.11826e-13	1.21548e-16	6.82245e-28	3.47678e-16	1.67384e-13			23	0	6	-2.66254	2.55287e-13	2.61073e-13	6.62129e-14	6.15911e-17	4.68531e-23	2.25203e-16	1.75762e-13			23	0	1	-4.01707	3.74369e-13	2.78756e-13	5.93322e-14	1.21019e-17	3.16903e-27	2.07444e-16
	24	0	5	-0.111077	3.91332e-12	1.13815e+10	1.72611e-12	9.36799e-28	2.19199e-20	3.68169e-15	3.9047e-14			24	0	5	-2.33512	3.53917e-13	2.86488e-13	1.18739e-13	9.13416e-26	2.9667e-27	3.74985e-16	1.79519e-13			24	0	5	-2.56064	3.93542e-13	3.11659e-13	9.80929e-14	2.53903e-16	5.31819e-25	3.8709e-16	1.57579e-13			24	0	0	-4.08073	2.65714e-13	2.36809e-13	4.37436e-14	5.18199e-17	1.18895e-25	1.89809e-16
	25	0	4	-0.538318	5.44408e-11	7.93401e-93	1.1537e-12	3.51627e-23	2.09078e-16	1.53902e-15	5.05452e-12			25	0	4	-2.3345	4.21754e-13	3.07132e-13	1.3118e-13	2.31406e-16	5.36453e-24	4.43415e-16	1.83544e-13			25	0	4	-2.56496	3.24885e-13	3.20867e-13	9.8345e-14	4.7285e-25	9.30424e-26	3.39747e-16	1.68199e-13			25	1	24	-4.06198	3.58223e-13	2.91401e-13	5.54734e-14	1.40842e-16	2.22671e-17	2.02119e-16
	26	0	3	-0.095919	2.01517e-10	1.34699e-93	2.72126e-12	3.97272e-14	2.72044e-16	4.99069e-15	1.24783e-11			26	0	3	-2.52371	4.12341e-13	3.3537e-13	1.17644e-13	2.52009e-16	1.93541e-25	3.65147e-16	2.03067e-13			26	0	3	-2.56756	3.18734e-13	3.16185e-13	1.01032e-13	4.50476e-17	4.08985e-23	3.1452e-16	1.76179e-13			26	1	23	-4.07865	4.00904e-13	2.73588e-13	4.47211e-14	7.24314e-29	2.79027e-27	2.1214e-16
	27	0	2	-0.019012	3.0653e-10	5.25491e-94	5.39141e-12	4.1385e-21	2.58618e-14	3.1672e-23	1.88091e-11			27	0	2	-2.45747	4.72819e-13	3.69091e-13	1.44312e-13	9.28228e-17	1.58621e-21	3.86194e-16	1.36878e-13			27	0	2	-2.61825	2.38783e-13	2.70451e-13	6.80548e-14	1.24993e-16	7.42951e-17	2.48763e-16	1.97588e-13			27	1	22	-4.07031	3.42646e-13	2.63819e-13	3.77618e-14	3.74056e-17	1.04705e-28	2.05009e-16
	28	0	1	-0.007658	1.74132e-10	5.07234e-100	4.79184e-22	6.97423e-23	5.42779e-24	1.43123e-24	1.86434e-12			28	0	1	-2.41897	4.25535e-13	2.88249e-13	1.12695e-13	6.14167e-28	1.81983e-29	3.77671e-16	1.74921e-13			28	0	1	-2.57755	2.65553e-13	2.70103e-13	7.33687e-14	9.46558e-17	1.3061e-27	2.7998e-16	1.52806e-13			28	1	21	-4.08537	3.14189e-13	2.60644e-13	3.88206e-14	4.75109e-17	9.83954e-27	1.77541e-16
	29	0	0	-0.005389	9.71846e-10	3.7527e-103	1.74844e-25	2.08693e-25	1.64449e-21	8.32294e-15	7.33086e-12			29	0	0	-2.3801	5.10127e-13	3.80719e-13	1.41237e-13	5.79361e-16	1.33236e-27	4.54011e-16	2.16799e-13			29	0	0	-2.53577	2.62875e-13	2.78099e-13	7.34395e-14	1.56455e-16	1.22912e-19	2.95685e-16	2.03172e-13			29	1	20	-4.07183	3.51071e-13	2.77021e-13	4.47029e-14	2.2819e-16	1.15317e-27	1.83081e-16
	30	1	29	-3.00926	1.37436e-13	2.0744e-13	1.93825e-14	7.06808e-17	1.33884e-18	7.31832e-17	1.56822e-13			30	1	29	-2.95536	1.68636e-13	2.27434e-13	2.58464e-14	4.04087e-25	2.12653e-24	1.38062e-16	1.5943e-13			30	1	29	-2.87532	2.23096e-13	2.50235e-13	4.18247e-14	1.3076e-28	1.53756e-25	1.90357e-16	1.42742e-13			30	1	19	-4.0421	3.89599e-13	2.75964e-13	4.85639e-14	1.27132e-16	1.04546e-26	2.30503e-16
	31	1	28	-3.01775	1.36193e-13	2.03905e-13	1.87851e-14	6.92351e-17	1.32429e-18	7.25263e-17	1.56369e-13			31	1	28	-2.95585	1.78017e-13	2.0043e-13	3.10882e-14	1.92513e-17	4.82851e-25	1.41296e-16	1.83332e-13			31	1	28	-3.01369	9.14528e-14	1.81356e-13	1.37369e-14	1.28505e-31	9.71636e-23	1.05578e-16	1.40056e-13			31	1	18	-4.04911	3.53427e-13	2.83998e-13	3.66667e-14	1.42735e-16	5.06127e-21	1.94526e-16
	32	1	27	-3.04487	1.33574e-13	1.87037e-13	1.22316e-14	2.16386e-23	2.47845e-21	7.88614e-17	1.86723e-13			32	1	27	-2.8765	1.6343e-13	2.24505e-13	3.72657e-14	6.50006e-17	7.29585e-24	1.85701e-16	2.10424e-13			32	1	27	-2.86261	1.6559e-13	2.22404e-13	3.63119e-14	2.09852e-17	3.40456e-21	1.95202e-16	1.75811e-13			32	1	17	-3.99979	4.55152e-13	3.61271e-13	5.9948e-14	4.69505e-17	1.10679e-27	2.56899e-16
	33	1	26	-3.0001	1.34986e-13	2.0254e-13	2.23739e-14	2.05916e-17	8.04147e-30	8.57089e-17	1.79093e-13			33	1	26	-2.92519	1.64991e-13	2.11742e-13	2.83799e-14	7.53258e-17	6.20965e-29	1.42207e-16	1.79293e-13			33	1	26	-2.81911	1.742e-13	2.25806e-13	4.3662e-14	1.41835e-16	3.2085e-25	2.07933e-16	1.73298e-13			33	1	16	-3.99487	4.2054e-13	3.76052e-13	7.4641e-14	5.01411e-30	2.83654e-29	2.92564e-16
	34	1	25	-3.00725	1.17883e-13	2.06911e-13	1.78309e-14	3.20446e-17	7.09968e-28	7.22743e-17	1.59513e-13			34	1	25	-2.88533	1.43656e-13	2.13952e-13	3.15786e-14	9.08401e-25	6.02732e-28	1.3441e-16	1.45746e-13			34	1	25	-2.83114	2.43931e-13	2.60535e-13	4.37637e-14	8.07412e-17	1.13011e-19	1.98024e-16	1.60502e-13			34	1	15	-3.98674	6.42303e-13	4.35345e-13	7.46061e-14	9.81029e-17	7.72624e-30	2.78166e-16
	35	1	24	-3.09077	1.04815e-13	1.47473e-13	6.98967e-15	6.08161e-30	6.77219e-27	5.44846e-17	1.6282e-13			35	1	24	-3.02842	5.31232e-14	1.06352e-13	1.26667e-14	1.27382e-16	1.25516e-25	7.07519e-17	1.45725e-13			35	1	24	-2.97165	1.21753e-13	1.87287e-13	1.85124e-14	3.62307e-17	3.55714e-22	1.3758e-16	1.89261e-13			35	1	14	-4.0248	6.25628e-13	4.36283e-13	8.04711e-14	7.56346e-26	2.91668e-28	2.69499e-16
	36	1	23	-3.02728	1.50119e-13	2.03507e-13	1.59956e-14	3.88883e-18	1.38053e-29	6.07002e-17	2.04982e-13			36	1	23	-2.74957	2.92583e-13	2.71962e-13	6.4189e-14	1.09697e-16	1.0166e-28	2.12722e-16	1.8286e-13			36	1	23	-2.88993	1.5478e-13	2.03925e-13	2.25026e-14	4.79365e-27	6.32769e-27	1.48549e-16	1.81333e-13			36	1	13	-4.17322	3.4972e-13	2.6421e-13	3.5213e-14	1.00531e-26	5.51292e-27	1.4049e-16
	37	1	22	-2.98444	1.17889e-13	1.97001e-13	2.26312e-14	4.67732e-17	1.83332e-22	8.55263e-17	1.41017e-13			37	1	22	-2.7581	2.71916e-13	2.4844e-13	6.55404e-14	2.16774e-21	6.14904e-18	2.08942e-16	1.5281e-13			37	1	22	-2.80734	2.03959e-13	2.18603e-13	4.0647e-14	3.05519e-17	2.30627e-29	2.31228e-16	1.56218e-13			37	1	12	-4.23823	1.888e-13	2.1104e-13	1.60976e-14	2.95272e-28	4.86871e-27	1.37466e-16
	38	1	21	-2.94089	1.59236e-13	2.14331e-13	2.16078e-14	4.26523e-17	6.37558e-24	1.00674e-16	1.56036e-13			38	1	21	-2.76415	2.4417e-13	2.48803e-13	6.39437e-14	1.57723e-16	2.29174e-26	2.06368e-16	1.88093e-13			38	1	21	-2.74954	2.93438e-13	2.76385e-13	6.44129e-14	2.28744e-29	2.77876e-25	2.44961e-16	1.88356e-13			38	1	11	-4.25716	1.53252e-13	1.91027e-13	1.30151e-14	4.56019e-28	1.28958e-26	1.05283e-16
	39	1	20	-2.88908	1.84317e-13	2.18224e-13	3.68266e-14	4.00274e-25	4.35472e-28	1.01429e-16	1.33323e-13			39	1	20	-2.74076	2.18167e-13	2.59173e-13	6.12968e-14	1.48746e-28	9.77003e-24	1.99384e-16	1.74179e-13			39	1	20	-2.77438	2.24403e-13	2.51689e-13	5.1876e-14	5.61386e-17	1.77484e-22	2.37121e-16	1.5242e-13			39	1	10	-4.26147	1.80344e-13	1.81948e-13	1.18914e-14	3.25366e-30	4.35996e-25	9.12177e-17
	40	1	19	-2.98056	1.11335e-13	1.90393e-13	1.53816e-14	9.85787e-30	5.47414e-26	8.23873e-17	1.4409e-13			40	1	19	-2.73522	2.32229e-13	2.48831e-13	5.89343e-14	1.07755e-28	2.48435e-26	1.92225e-16	1.80882e-13			40	1	19	-2.75178	2.30455e-13	2.48641e-13	5.66095e-14	3.43566e-28	2.22618e-21	2.50747e-16	2.07216e-13			40	1	9	-4.25594	1.74923e-13	1.74857e-13	1.37076e-14	3.2363e-17	4.32964e-23	1.08822e-16
	41	1	18	-2.82135	2.54026e-13	2.61153e-13	4.6772e-14	1.85452e-16	3.13025e-28	1.83677e-16	1.56204e-13			41	1	18	-2.70491	2.55303e-13	2.72876e-13	7.23034e-14	1.21149e-16	3.90441e-29	2.16901e-16	1.37914e-13			41	1	18	-2.75654	2.70341e-13	2.64589e-13	4.87899e-14	5.5543e-17	6.77386e-30	2.73982e-16	1.98697e-13			41	1	8	-4.22768	1.95553e-13	1.85346e-13	1.65706e-14	6.50561e-18	1.26805e-25	1.24873e-16
	42	1	17	-2.97061	2.1653e-13	2.16261e-13	2.30794e-14	9.11816e-27	3.26771e-27	9.96175e-17	1.53571e-13			42	1	17	-2.73512	2.56995e-13	2.78773e-13	6.98354e-14	3.77833e-17	7.04857e-29	1.82507e-16	1.95138e-13			42	1	17	-2.77542	3.47438e-13	3.21084e-13	7.53004e-14	8.40341e-17	1.62496e-22	2.82664e-16	1.66817e-13			42	1	7	-4.04292	4.22074e-13	2.82633e-13	5.26796e-14	6.81723e-17	3.22253e-25	2.20919e-16
	43	1	16	-2.94713	1.38723e-13	2.05876e-13	2.20335e-14	5.73611e-27	7.22932e-18	1.00835e-16	1.79234e-13			43	1	16	-2.75504	2.94944e-13	2.52137e-13	6.77222e-14	3.96405e-18	3.10767e-17	1.93851e-16	1.49077e-13			43	1	16	-2.97328	7.83895e-14	1.47128e-13	1.50794e-14	3.74503e-30	8.12376e-28	1.43174e-16	1.68835e-13			43	1	6	-3.97334	4.97759e-13	3.60618e-13	7.24469e-14	3.2378e-17	2.83954e-28	2.92292e-16
	44	1	15	-2.88541	1.5023e-13	2.15587e-13	2.8555e-14	5.46046e-18	6.71262e-23	1.24547e-16	1.76211e-13			44	1	15	-2.75646	2.78719e-13	2.95622e-13	7.18263e-14	1.35483e-16	1.33175e-27	2.02127e-16	1.38421e-13			44	1	15	-2.92379	1.75728e-13	2.09571e-13	2.32151e-14	4.93286e-17	1.42433e-17	1.41188e-16	1.99682e-13			44	1	5	-3.99099	5.13809e-13	3.66738e-13	7.08328e-14	7.89086e-29	1.67101e-17	2.54874e-16
	45	1	14	-2.82508	1.96451e-13	2.24846e-13	3.28286e-14	7.56031e-29	1.08142e-28	1.43256e-16	1.46212e-13			45	1	14	-2.80794	2.4238e-13	2.65301e-13	4.52464e-14	8.41983e-17	1.06859e-25	2.09533e-16	1.77834e-13			45	1	14	-2.96952	1.44144e-13	2.04127e-13	2.42511e-14	3.54833e-17	5.18349e-27	1.14282e-16	2.08772e-13			45	1	4	-3.98956	5.04013e-13	3.22666e-13	7.38026e-14	9.33273e-17	1.36741e-22	2.41759e-16
	46	1	13	-2.5818	2.37307e-13	2.45532e-13	5.86337e-14	2.29575e-16	3.0307e-29	2.10915e-16	1.41781e-13			46	1	13	-2.79043	2.56562e-13	2.34144e-13	4.71362e-14	1.2355e-16	9.50282e-26	1.89897e-16	1.68159e-13			46	1	13	-2.95148	1.26898e-13	1.9721e-13	1.83681e-14	2.69466e-18	5.00566e-29	9.18762e-17	1.30517e-13			46	1	3	-3.98881	3.98176e-13	3.09421e-13	7.22454e-14	2.09825e-16	6.03496e-24	2.52184e-16
	47	1	12	-2.44911	5.38593e-13	3.83106e-13	1.53925e-13	5.41656e-17	1.78362e-26	3.56699e-16	1.87709e-13			47	1	12	-2.79384	2.27351e-13	2.56142e-13	4.98938e-14	1.26291e-29	1.41884e-27	1.8763e-16	1.67675e-13			47	1	12	-2.72632	2.66093e-13	2.58614e-13	5.72161e-14	1.42201e-20	2.26149e-20	2.26333e-16	1.5221e-13			47	1	2	-3.98083	5.09493e-13	3.35573e-13	7.58771e-14	2.13031e-29	5.09121e-26	2.64477e-16
	48	1	11	-2.44945	5.36815e-13	3.79244e-13	1.51475e-13	8.2295e-16	3.14433e-27	2.95595e-16	1.56867e-13			48	1	11	-2.79753	2.04945e-13	2.32333e-13	4.38763e-14	3.51249e-17	4.49379e-21	1.77729e-16	1.89018e-13			48	1	11	-2.73305	2.22926e-13	2.33326e-13	4.27601e-14	1.89901e-16	1.40882e-23	1.93283e-16	1.44805e-13			48	1	1	-4.00811	4.62897e-13	3.45051e-13	6.87538e-14	3.08824e-16	2.17151e-29	2.99332e-16
	49	1	10	-2.56737	4.34351e-13	3.45291e-13	1.15882e-13	5.38708e-28	7.74433e-25	2.35322e-16	1.81228e-13			49	1	10	-2.9024	1.63207e-13	2.02534e-13	2.08908e-14	3.95915e-29	8.35215e-25	1.00179e-16	1.71254e-13			49	1	10	-2.68088	2.52595e-13	2.5356e-13	5.03917e-14	1.82218e-16	2.54235e-28	2.53319e-16	1.86955e-13			49	1	0	-4.04876	4.14836e-13	2.76708e-13	5.81681e-14	1.77642e-16	1.63875e-26	2.17325e-16
	50	1	9	-2.61725	2.80103e-13	2.44052e-13	6.20152e-14	1.76423e-16	1.96661e-23	2.0184e-16	1.33466e-13			50	1	9	-2.63314	2.36863e-13	2.57231e-13	5.86757e-14	9.81629e-17	9.1262e-18	1.99208e-16	1.55013e-13			50	1	9	-2.72819	2.42365e-13	2.49053e-13	5.77902e-14	7.51568e-25	8.59653e-30	2.65965e-16	1.51427e-13			50	2	24	-4.06831	4.29695e-13	2.88501e-13	5.83524e-14	2.64762e-16	2.5925e-26	1.88984e-16
	51	1	8	-2.46555	4.14082e-13	3.25815e-13	1.13464e-13	1.54071e-16	4.80204e-17	2.36141e-16	1.7331e-13			51	1	8	-2.48268	2.88002e-13	2.80364e-13	8.48187e-14	3.22493e-24	6.66519e-24	2.66345e-16	1.77885e-13			51	1	8	-2.73355	2.15231e-13	2.41958e-13	4.76684e-14	7.97915e-17	1.26965e-25	2.21673e-16	1.77951e-13			51	2	23	-4.08563	3.71463e-13	2.63778e-13	5.42621e-14	3.68256e-27	1.83048e-26	1.8462e-16
	52	1	7	-1.56994	8.19955e-13	6.46208e-13	3.56293e-13	2.76907e-16	6.57429e-17	5.21542e-16	1.83049e-13			52	1	7	-2.37229	2.72146e-13	3.04067e-13	1.00186e-13	1.04282e-16	9.84433e-26	3.62159e-16	1.24293e-13			52	1	7	-2.57373	2.78183e-13	2.891e-13	8.9241e-14	1.78715e-26	2.84388e-28	3.10328e-16	1.63495e-13			52	2	22	-4.07226	4.04638e-13	2.63549e-13	5.03119e-14	1.33251e-16	9.77428e-25	1.91024e-16
	53	1	6	-0.217969	1.81331e-12	1.04438e+06	8.06859e-13	1.35066e-27	1.20726e-26	3.10806e-15	3.59345e-14			53	1	6	-2.29802	3.09289e-13	2.91041e-13	1.06393e-13	3.87219e-16	3.98053e-27	3.76352e-16	1.46814e-13			53	1	6	-2.5739	3.51047e-13	3.08298e-13	9.0338e-14	1.89399e-16	1.98681e-23	3.79657e-16	1.49036e-13			53	2	21	-4.08161	3.60085e-13	2.69307e-13	4.66953e-14	1.26096e-28	3.9146e-18	2.02136e-16
	54	1	5	-0.129242	2.77418e-12	184.789	1.84689e-12	1.26328e-18	2.38345e-17	2.47994e-15	3.54468e-14			54	1	5	-2.23695	4.62117e-13	3.3351e-13	1.42984e-13	2.48293e-28	1.22798e-16	4.26255e-16	1.67598e-13			54	1	5	-2.56837	4.00071e-13	3.03454e-13	9.63435e-14	5.07444e-23	1.65326e-22	3.37238e-16	1.58823e-13			54	2	20	-4.08105	3.59195e-13	2.59987e-13	4.14784e-14	1.12425e-26	4.46857e-27	2.04376e-16
	55	1	4	-0.168999	7.09726e-11	1.33487e-93	2.78147e-12	4.22075e-14	3.91122e-16	1.60643e-15	1.27253e-11			55	1	4	-2.20789	5.31272e-13	4.06036e-13	1.85771e-13	2.3865e-26	6.73451e-23	4.4396e-16	1.62526e-13			55	1	4	-2.54941	3.13226e-13	2.82888e-13	9.84172e-14	3.84276e-16	2.03958e-27	3.39634e-16	1.66611e-13			55	2	19	-4.07422	3.61742e-13	2.53269e-13	4.57058e-14	8.22641e-17	2.5875e-17	2.02844e-16
	56	1	3	-0.090862	1.41397e-10	1.22842e-93	2.80703e-12	2.49133e-27	6.19778e-19	1.58385e-15	1.37642e-11			56	1	3	-2.29852	4.3953e-13	3.65583e-13	1.4653e-13	4.31091e-16	1.61163e-21	4.55514e-16	1.68907e-13			56	1	3	-2.55302	3.21432e-13	2.92383e-13	1.14438e-13	2.28235e-29	1.39303e-27	3.68845e-16	1.51397e-13			56	2	18	-4.05211	3.76541e-13	2.91818e-13	4.96002e-14	3.81299e-17	1.3365e-22	2.18064e-16
	57	1	2	-0.018627	9.05898e-11	3.76293e-94	8.39347e-23	6.26149e-22	2.74254e-25	3.52111e-15	2.95382e-11			57	1	2	-2.33623	5.49858e-13	4.11743e-13	1.63154e-13	3.00697e-16	8.89443e-28	5.2641e-16	1.55553e-13			57	1	2	-2.68467	1.92072e-13	2.31127e-13	5.16445e-14	4.46961e-28	1.91292e-28	2.25881e-16	1.6182e-13			57	2	17	-4.03226	4.90919e-13	3.17771e-13	4.51822e-14	1.35991e-16	5.237e-29	2.63255e-16
	58	1	1	-0.007572	6.16573e-11	4.87725e-94	1.16622e-12	6.22762e-24	1.34955e-24	3.61414e-25	3.55519e-11			58	1	1	-2.41783	4.85859e-13	3.57062e-13	1.65106e-13	2.89633e-16	2.11765e-22	4.58951e-16	1.62022e-13			58	1	1	-2.59154	2.83822e-13	2.78581e-13	6.74854e-14	6.0129e-17	2.58794e-20	2.90235e-16	1.82079e-13			58	2	16	-4.05862	3.43804e-13	3.09614e-13	4.38909e-14	2.63435e-16	4.99899e-27	2.40796e-16
	59	1	0	-0.005372	1.64988e-10	2.44438e-104	1.69689e-11	1.0171e-25	2.3671e-22	1.52452e-14	1.59564e-11			59	1	0	-2.48261	3.61234e-13	3.16549e-13	1.118e-13	9.74607e-30	1.66943e-26	3.958e-16	1.96544e-13			59	1	0	-2.57844	2.57702e-13	2.61341e-13	6.89474e-14	1.37107e-27	2.16511e-26	2.73787e-16	1.8694e-13			59	2	15	-4.08595	3.9114e-13	2.73027e-13	4.53888e-14	1.0255e-28	3.02379e-25	2.26011e-16
	60	2	29	-3.00436	1.28256e-13	2.05739e-13	1.42009e-14	1.33361e-17	1.10148e-17	6.1677e-17	1.75233e-13			60	2	29	-2.92815	1.84949e-13	2.17755e-13	3.06724e-14	1.19962e-16	1.32709e-23	1.39931e-16	2.10597e-13			60	2	29	-2.93855	1.55535e-13	2.1127e-13	2.70416e-14	7.97205e-17	4.27724e-29	1.79363e-16	1.54998e-13			60	2	14	-4.03488	5.29819e-13	3.41272e-13	6.25047e-14	3.62996e-27	1.80707e-26	2.46818e-16
	61	2	28	-2.95451	1.32003e-13	2.05762e-13	2.12661e-14	7.26517e-17	3.14367e-26	9.84252e-17	1.49074e-13			61	2	28	-2.95623	1.56701e-13	2.12071e-13	2.66877e-14	1.27513e-16	2.91715e-24	1.25539e-16	1.73627e-13			61	2	28	-3.00636	1.06928e-13	1.82968e-13	1.27072e-14	2.46083e-30	4.3936e-20	8.68461e-17	1.82904e-13			61	2	13	-4.03478	4.39296e-13	3.61013e-13	6.78687e-14	1.47362e-28	5.08378e-27	2.53414e-16
	62	2	27	-2.84756	1.41702e-13	2.31472e-13	4.05394e-14	7.54361e-17	1.24051e-23	1.37939e-16	1.57784e-13			62	2	27	-2.93421	1.58493e-13	2.18137e-13	2.96402e-14	3.35489e-17	7.70906e-27	1.55303e-16	1.6533e-13			62	2	27	-2.84746	1.88318e-13	2.31485e-13	3.9325e-14	1.2314e-28	9.67638e-27	2.26605e-16	1.74425e-13			62	2	12	-4.09798	4.54172e-13	2.93543e-13	4.97575e-14	4.22013e-18	1.75584e-28	2.15684e-16
	63	2	26	-2.74328	1.93316e-13	2.41003e-13	4.33154e-14	1.65483e-28	1.05947e-27	1.47664e-16	1.82614e-13			63	2	26	-2.89285	2.17064e-13	2.30355e-13	4.33777e-14	2.87849e-17	9.79227e-18	1.3675e-16	1.69612e-13			63	2	26	-2.83346	2.7505e-13	2.38699e-13	4.45883e-14	8.05436e-17	2.15367e-26	1.95362e-16	1.61291e-13			63	2	11	-4.21863	1.76589e-13	2.07749e-13	1.8184e-14	3.56602e-27	2.80599e-27	1.32451e-16
	64	2	25	-2.69397	4.02576e-13	3.40521e-13	9.61728e-14	3.94651e-29	9.39034e-28	2.0873e-16	1.90104e-13			64	2	25	-2.88653	1.88496e-13	2.25344e-13	3.18676e-14	9.44854e-17	1.92859e-28	1.91365e-16	1.5212e-13			64	2	25	-2.84102	1.96112e-13	2.25845e-13	3.16773e-14	5.83779e-28	6.87284e-27	1.87681e-16	1.79737e-13			64	2	10	-4.19952	1.58864e-13	1.98731e-13	1.92703e-14	1.4612e-28	1.18574e-25	1.34533e-16
	65	2	24	-2.85037	3.29698e-13	3.00956e-13	6.07839e-14	5.66328e-17	1.68938e-27	1.32657e-16	1.55931e-13			65	2	24	-3.01927	1.71102e-13	2.06757e-13	1.73108e-14	4.46811e-28	2.21101e-27	9.92676e-17	1.77935e-13			65	2	24	-2.80151	2.00243e-13	2.41106e-13	5.13567e-14	6.265e-17	1.30818e-23	2.57945e-16	1.93516e-13			65	2	9	-4.1887	2.35608e-13	2.05047e-13	2.0807e-14	6.15066e-29	1.71892e-28	1.35157e-16
	66	2	23	-2.88142	2.04673e-13	2.4689e-13	4.17358e-14	3.16941e-17	7.36723e-27	1.16582e-16	1.67101e-13			66	2	23	-2.83935	2.29904e-13	2.33714e-13	3.34845e-14	6.68644e-17	3.38877e-24	1.94907e-16	1.56208e-13			66	2	23	-2.84278	3.95317e-13	3.2506e-13	6.63178e-14	1.14605e-24	4.09074e-27	2.16306e-16	2.19504e-13			66	2	8	-4.11927	3.24829e-13	2.43885e-13	3.19508e-14	2.45394e-17	3.02448e-28	1.711e-16
	67	2	22	-2.9955	1.70991e-13	2.05338e-13	2.06334e-14	5.10714e-17	3.95143e-18	7.99939e-17	2.13554e-13			67	2	22	-2.74707	3.54869e-13	2.68499e-13	6.59183e-14	2.33498e-17	2.75042e-28	2.15714e-16	1.58404e-13			67	2	22	-2.97903	9.59322e-14	1.81997e-13	1.49519e-14	2.77306e-17	1.60951e-28	1.37393e-16	1.84862e-13			67	2	7	-3.94201	4.91896e-13	3.70665e-13	8.90835e-14	1.2369e-16	1.27375e-21	2.86747e-16
	68	2	21	-2.97343	1.33424e-13	2.15745e-13	2.03308e-14	1.2331e-22	1.08662e-24	1.00652e-16	1.41427e-13			68	2	21	-2.76118	2.24972e-13	2.40282e-13	5.20178e-14	3.00488e-17	6.92556e-22	2.06125e-16	1.50463e-13			68	2	21	-2.79905	2.43402e-13	2.36733e-13	4.74425e-14	7.60653e-17	5.01391e-28	2.3839e-16	1.57627e-13			68	2	6	-3.9577	4.36741e-13	3.41787e-13	7.79573e-14	3.33805e-17	2.71385e-26	2.65767e-16
	69	2	20	-2.9549	1.62836e-13	2.15875e-13	2.66858e-14	3.77575e-28	1.03759e-27	1.02354e-16	1.66915e-13			69	2	20	-2.68137	2.44935e-13	2.39176e-13	6.22808e-14	1.70155e-28	4.90198e-23	2.31812e-16	1.90189e-13			69	2	20	-2.79789	1.95105e-13	2.40244e-13	4.32097e-14	1.00996e-16	2.86807e-21	2.12179e-16	1.74066e-13			69	2	5	-3.99539	4.75824e-13	3.10978e-13	5.77188e-14	6.827e-17	2.62069e-28	2.46189e-16
	70	2	19	-2.9542	2.04214e-13	2.19135e-13	2.99068e-14	2.76232e-17	4.57836e-27	9.47615e-17	1.93264e-13			70	2	19	-2.67889	2.96056e-13	2.75175e-13	7.24156e-14	1.22029e-28	2.01376e-24	2.36396e-16	1.60707e-13			70	2	19	-2.79913	1.88294e-13	2.34672e-13	4.14746e-14	2.17732e-26	2.51069e-27	1.81398e-16	1.66209e-13			70	2	4	-3.9968	4.5642e-13	3.08447e-13	6.92228e-14	1.36376e-17	1.15993e-26	2.46372e-16
	71	2	18	-3.00179	1.40226e-13	2.05584e-13	1.84876e-14	3.43661e-17	1.0071e-24	7.48111e-17	1.67552e-13			71	2	18	-2.69758	2.87082e-13	2.88166e-13	7.44911e-14	5.03852e-27	8.21435e-26	2.27431e-16	2.26442e-13			71	2	18	-2.77172	2.32677e-13	2.43631e-13	4.97394e-14	7.18285e-17	5.31768e-17	1.80514e-16	1.8441e-13			71	2	3	-4.00357	4.2833e-13	2.81614e-13	6.5135e-14	1.15387e-16	8.50938e-24	2.421e-16
	72	2	17	-2.98439	1.39469e-13	2.05084e-13	2.01007e-14	9.75314e-17	3.48264e-29	8.37804e-17	1.57527e-13			72	2	17	-2.746	2.98605e-13	2.6705e-13	6.44629e-14	7.97211e-17	4.02315e-24	2.18767e-16	1.60743e-13			72	2	17	-2.76406	2.81853e-13	2.6407e-13	5.08421e-14	1.09842e-24	1.04609e-26	2.62733e-16	1.82185e-13			72	2	2	-3.98038	4.47965e-13	3.21851e-13	6.58312e-14	1.2211e-21	1.7134e-24	2.6441e-16
	73	2	16	-2.914	1.72491e-13	2.2005e-13	2.73297e-14	3.66244e-17	1.45782e-23	9.92609e-17	1.91862e-13			73	2	16	-2.71676	2.30793e-13	2.5897e-13	7.51569e-14	1.71839e-16	2.84611e-28	2.5435e-16	1.73885e-13			73	2	16	-2.9101	1.2364e-13	1.99228e-13	2.26936e-14	5.65583e-21	5.00025e-24	1.58037e-16	1.63573e-13			73	2	1	-3.99373	5.03062e-13	3.23835e-13	6.17233e-14	1.23761e-16	2.74822e-27	2.48224e-16
	74	2	15	-2.85453	1.82754e-13	2.31375e-13	3.62825e-14	1.88547e-27	1.39392e-25	1.17894e-16	1.68443e-13			74	2	15	-2.7425	3.16369e-13	2.89284e-13	6.89487e-14	3.74421e-22	1.02145e-25	1.68481e-16	1.55585e-13			74	2	15	-2.75395	2.79905e-13	2.64242e-13	5.35457e-14	2.35757e-17	8.94965e-22	2.32171e-16	1.78896e-13			74	2	0	-4.00259	4.91321e-13	3.07568e-13	6.44e-14	2.34486e-28	1.03472e-26	2.38689e-16
	75	2	14	-2.74404	2.4579e-13	2.5526e-13	5.12666e-14	7.95308e-25	4.752e-24	1.74404e-16	1.56992e-13			75	2	14	-2.75193	3.36108e-13	3.00158e-13	7.90875e-14	3.2336e-17	1.92015e-25	2.22642e-16	1.34323e-13			75	2	14	-2.7625	2.31935e-13	2.44906e-13	5.81761e-14	1.73669e-26	4.27306e-27	2.57981e-16	1.40664e-13			75	3	24	-4.04759	4.22818e-13	3.14785e-13	6.13148e-14	1.06837e-17	8.23824e-29	1.90903e-16
	76	2	13	-2.63497	2.42478e-13	2.58133e-13	6.2784e-14	2.28354e-16	1.92934e-25	1.75112e-16	1.7765e-13			76	2	13	-2.77647	2.48344e-13	2.58926e-13	5.09625e-14	2.15575e-16	1.68913e-27	2.03254e-16	1.79978e-13			76	2	13	-2.65459	3.37484e-13	3.09944e-13	8.26249e-14	2.07954e-28	2.75224e-27	2.85287e-16	1.56612e-13			76	3	23	-4.08488	4.24216e-13	2.665e-13	5.41902e-14	7.81842e-17	7.13699e-29	1.81295e-16
	77	2	12	-2.44557	3.46475e-13	3.1741e-13	1.17465e-13	3.30093e-16	8.04138e-29	2.78658e-16	1.7506e-13			77	2	12	-2.78725	2.7239e-13	2.42597e-13	5.31456e-14	1.25357e-29	1.98717e-30	1.79582e-16	1.76119e-13			77	2	12	-2.68259	2.0769e-13	2.59941e-13	6.1502e-14	1.51342e-16	6.08777e-19	2.70715e-16	1.56711e-13			77	3	22	-4.07802	3.54278e-13	2.91576e-13	4.75595e-14	9.94215e-17	2.81715e-28	2.09133e-16
	78	2	11	-2.49068	4.64475e-13	3.41982e-13	1.32578e-13	4.46365e-17	3.35159e-27	2.97988e-16	2.08875e-13			78	2	11	-2.76303	2.2839e-13	2.49507e-13	5.62975e-14	8.6154e-17	4.94755e-27	2.48672e-16	1.64221e-13			78	2	11	-2.81457	1.25445e-13	2.13313e-13	2.65855e-14	5.73312e-18	2.00402e-26	1.71509e-16	1.1955e-13			78	3	21	-4.06911	4.06677e-13	3.16639e-13	4.89549e-14	3.52221e-27	5.55829e-26	2.13118e-16
	79	2	10	-2.54662	3.15693e-13	3.02594e-13	1.03679e-13	1.02327e-16	5.64979e-29	2.51139e-16	1.77657e-13			79	2	10	-2.72783	2.47269e-13	2.55203e-13	6.05031e-14	2.15466e-16	3.597e-26	1.90848e-16	1.56445e-13			79	2	10	-2.68549	1.20532e-13	2.17292e-13	3.8036e-14	8.91611e-17	3.136e-25	1.93765e-16	1.55196e-13			79	3	20	-4.05712	4.0814e-13	3.05552e-13	5.42813e-14	1.22153e-16	2.68088e-24	2.19874e-16
	80	2	9	-2.56936	3.59617e-13	2.99552e-13	1.04147e-13	2.01162e-16	4.11542e-29	1.73799e-16	1.82267e-13			80	2	9	-2.70866	1.37762e-13	2.11405e-13	4.14621e-14	2.42376e-17	4.19429e-17	1.63009e-16	1.24044e-13			80	2	9	-2.84611	9.96585e-14	1.98051e-13	2.51846e-14	6.25233e-17	2.53464e-25	1.61927e-16	1.45945e-13			80	3	19	-4.0546	4.44848e-13	3.51798e-13	5.65891e-14	1.67218e-16	8.96604e-24	2.43291e-16
	81	2	8	-2.68598	3.22654e-13	2.69844e-13	8.45949e-14	5.837e-28	8.4966e-29	1.69167e-16	1.41053e-13			81	2	8	-2.49032	1.77228e-13	2.34888e-13	5.32725e-14	3.86267e-26	1.23894e-26	2.50445e-16	1.683e-13			81	2	8	-2.58731	2.99618e-13	3.03725e-13	8.66041e-14	2.33084e-16	7.69806e-20	3.4233e-16	1.76033e-13			81	3	18	-4.04303	5.72552e-13	3.87203e-13	7.97852e-14	9.21297e-17	8.4217e-23	2.06542e-16
	82	2	7	-2.36963	4.52921e-13	3.34445e-13	1.38894e-13	7.55618e-29	2.15947e-23	2.55179e-16	1.89082e-13			82	2	7	-2.33415	2.69068e-13	2.83935e-13	1.07277e-13	1.50525e-16	9.17919e-18	3.92506e-16	1.38916e-13			82	2	7	-2.50021	3.70573e-13	3.0898e-13	1.03249e-13	1.17289e-17	1.65236e-25	3.46967e-16	1.88452e-13			82	3	17	-4.20743	2.23698e-13	2.00207e-13	2.40765e-14	8.93932e-28	1.20343e-25	1.32284e-16
	83	2	6	-0.539545	2.25618e-12	228.459	7.9778e-13	1.45752e-26	8.47522e-24	1.45585e-15	5.88124e-14			83	2	6	-2.23258	4.40092e-13	3.7277e-13	1.29118e-13	3.90017e-17	1.52271e-22	4.81805e-16	1.77036e-13			83	2	6	-2.57007	3.26204e-13	2.83068e-13	9.06315e-14	1.35573e-19	2.09757e-19	3.62966e-16	1.96184e-13			83	3	16	-4.243	1.60379e-13	1.983e-13	1.52461e-14	5.81941e-17	3.09481e-17	1.02759e-16
	84	2	5	-0.206216	4.42755e-12	4.10246e+08	1.80381e-12	1.55909e-24	4.87706e-24	3.08271e-15	5.97085e-14			84	2	5	-2.2284	5.39314e-13	4.13721e-13	1.65701e-13	4.82601e-16	9.94221e-29	5.40059e-16	1.51997e-13			84	2	5	-2.59094	3.0812e-13	2.88633e-13	9.0869e-14	4.9725e-20	1.01942e-23	3.26784e-16	1.71675e-13			84	3	15	-4.22827	1.82498e-13	1.91771e-13	1.58271e-14	1.44126e-17	8.85247e-27	1.14772e-16
	85	2	4	-0.171497	9.58556e-11	4.17351e-93	2.64202e-12	1.19264e-14	1.82718e-15	2.39685e-15	1.24178e-11			85	2	4	-2.16639	4.71753e-13	3.83369e-13	1.61376e-13	8.10077e-27	9.83654e-24	5.17625e-16	1.81719e-13			85	2	4	-2.53037	3.23859e-13	2.92316e-13	9.5224e-14	2.0295e-17	1.9542e-26	3.16639e-16	1.78778e-13			85	3	14	-4.17509	1.71967e-13	2.05914e-13	2.36316e-14	3.89907e-17	4.11292e-28	1.33776e-16
	86	2	3	-0.086085	8.40711e-11	1.26353e-93	3.19227e-12	4.9293e-14	1.24944e-22	2.33617e-15	1.33011e-11			86	2	3	-2.1635	6.84634e-13	4.43285e-13	2.08294e-13	2.40688e-16	8.70343e-28	5.29686e-16	1.56232e-13			86	2	3	-2.52375	3.52977e-13	3.13596e-13	1.14674e-13	4.27101e-16	5.10762e-25	3.2483e-16	1.37186e-13			86	3	13	-4.14829	1.77265e-13	2.30751e-13	2.73155e-14	4.05495e-17	1.36479e-27	1.86092e-16
	87	2	2	-0.019394	1.68644e-10	6.43784e-94	6.12782e-12	7.73889e-23	2.13102e-19	5.73933e-15	2.5203e-11			87	2	2	-2.24596	5.07112e-13	3.75663e-13	1.71999e-13	9.91996e-16	4.44244e-23	5.66635e-16	1.96035e-13			87	2	2	-2.53995	2.71696e-13	2.91357e-13	1.02058e-13	7.11074e-26	2.45699e-28	3.79416e-16	1.89105e-13			87	3	12	-4.04423	4.04384e-13	3.07629e-13	6.33326e-14	4.05913e-26	1.44163e-28	2.79255e-16
	88	2	1	-0.00777	2.49224e-10	2.37399e-106	4.12713e-19	1.90546e-21	8.32915e-14	5.62661e-15	1.56167e-11			88	2	1	-2.25614	5.69424e-13	3.88427e-13	1.9105e-13	2.571e-16	7.18343e-22	5.31574e-16	2.11871e-13			88	2	1	-2.59122	3.20754e-13	2.73797e-13	7.07027e-14	1.58309e-19	9.24389e-22	2.97049e-16	1.79269e-13			88	3	11	-4.17327	2.37609e-13	2.01317e-13	2.06134e-14	1.06248e-16	1.15674e-25	1.34568e-16
	89	2	0	-0.00559	1.48531e-10	8.95981e-94	2.62434e-15	9.80204e-24	1.26772e-28	1.45918e-14	3.13724e-11			89	2	0	-2.40433	4.6628e-13	3.81879e-13	1.64042e-13	8.10227e-29	4.89327e-24	4.408e-16	1.83777e-13			89	2	0	-2.59185	2.64811e-13	2.57572e-13	7.11193e-14	6.82757e-17	1.03047e-23	3.10036e-16	1.86288e-13			89	3	10	-4.16726	2.13185e-13	2.06919e-13	2.5264e-14	7.27487e-24	7.55548e-28	1.46145e-16
	90	3	29	-3.01078	1.06233e-13	2.00358e-13	1.30948e-14	1.90927e-28	8.70491e-28	6.06353e-17	1.75064e-13			90	3	29	-2.91414	1.66897e-13	2.18956e-13	3.1027e-14	8.36887e-17	1.78459e-22	1.36188e-16	1.90412e-13			90	3	29	-2.90878	1.64512e-13	2.21091e-13	2.97943e-14	1.15772e-17	1.12526e-17	1.39466e-16	1.78856e-13			90	3	9	-4.10778	2.92524e-13	2.37343e-13	3.25057e-14	4.59294e-17	6.25351e-26	1.94555e-16
	91	3	28	-2.89642	1.62362e-13	2.18598e-13	2.87229e-14	9.2722e-28	7.68674e-28	9.96491e-17	1.80535e-13			91	3	28	-2.88739	1.89914e-13	2.25838e-13	3.61592e-14	3.50882e-27	2.15046e-25	1.67325e-16	1.70779e-13			91	3	28	-2.88681	1.35145e-13	2.10507e-13	3.05743e-14	3.68115e-17	8.03236e-29	1.98069e-16	1.96813e-13			91	3	8	-3.9536	5.36684e-13	3.42094e-13	7.85499e-14	2.87953e-16	3.46264e-27	3.20288e-16
	92	3	27	-2.96413	1.02842e-13	2.02185e-13	1.71735e-14	2.36075e-17	3.67429e-24	7.4597e-17	1.54761e-13			92	3	27	-2.9009	2.25089e-13	2.47991e-13	3.59453e-14	3.90472e-17	2.41823e-26	1.53581e-16	1.91443e-13			92	3	27	-2.8837	3.27487e-13	2.84766e-13	5.26042e-14	1.12721e-16	2.33978e-28	2.01529e-16	1.94007e-13			92	3	7	-3.93916	6.47146e-13	3.88759e-13	8.87498e-14	1.3959e-16	4.1795e-28	2.59779e-16
	93	3	26	-2.84471	1.14251e-13	2.01443e-13	2.18444e-14	1.30416e-16	4.93863e-27	9.71217e-17	1.57254e-13			93	3	26	-2.89029	2.15521e-13	2.33408e-13	3.51606e-14	1.64686e-17	1.00314e-24	1.64703e-16	1.75402e-13			93	3	26	-3.05387	8.01656e-14	7.67286e-14	8.76905e-15	2.72476e-30	3.79811e-28	7.5261e-17	1.80125e-13			93	3	6	-3.96182	5.28559e-13	3.68055e-13	8.35138e-14	1.11636e-24	4.0616e-28	2.32246e-16
	94	3	25	-2.5392	3.81018e-13	3.22284e-13	1.11767e-13	3.93182e-29	9.21263e-26	2.43918e-16	1.46958e-13			94	3	25	-2.86493	1.83367e-13	2.34983e-13	3.48439e-14	1.0746e-21	7.56643e-26	1.51116e-16	1.87427e-13			94	3	25	-2.8646	1.99897e-13	2.28198e-13	4.16037e-14	6.39884e-28	1.3382e-26	1.72936e-16	1.57398e-13			94	3	5	-3.97688	4.70354e-13	3.37928e-13	7.70542e-14	2.08359e-16	1.09161e-25	2.63173e-16
	95	3	24	-2.64363	4.52486e-13	3.5132e-13	1.07651e-13	3.23052e-16	9.78395e-29	2.50474e-16	1.86921e-13			95	3	24	-2.91314	1.54611e-13	2.02858e-13	2.43559e-14	3.42829e-17	1.96924e-26	1.33164e-16	1.75806e-13			95	3	24	-2.84643	2.20551e-13	2.29822e-13	3.86996e-14	4.57849e-28	5.32836e-24	1.92701e-16	1.51338e-13			95	3	4	-3.98678	4.80185e-13	3.15382e-13	7.37476e-14	2.36464e-16	8.6039e-24	2.49475e-16
	96	3	23	-3.01723	1.17568e-13	1.91279e-13	1.60781e-14	7.85806e-28	1.34677e-26	7.47221e-17	1.75366e-13			96	3	23	-2.84362	2.10798e-13	2.44486e-13	4.58355e-14	3.03608e-17	5.01285e-28	2.16237e-16	1.7804e-13			96	3	23	-2.8174	2.13519e-13	2.53872e-13	4.04026e-14	1.03092e-28	5.13999e-26	1.93001e-16	1.88307e-13			96	3	3	-3.99719	4.17899e-13	2.97551e-13	6.64426e-14	8.27261e-17	3.55338e-24	2.38758e-16
	97	3	22	-2.94	1.80508e-13	2.20762e-13	2.91559e-14	4.91977e-17	1.22426e-29	1.19287e-16	1.55928e-13			97	3	22	-2.76463	2.39841e-13	2.60071e-13	5.08431e-14	1.38839e-28	2.06275e-24	2.05754e-16	1.80799e-13			97	3	22	-2.85194	1.99711e-13	2.19688e-13	3.98404e-14	4.83258e-17	4.9918e-20	2.03187e-16	1.52251e-13			97	3	2	-4.00106	3.85161e-13	3.11802e-13	5.77396e-14	3.03874e-16	1.39474e-23	2.69369e-16
	98	3	21	-2.99079	1.86494e-13	2.16011e-13	1.96901e-14	1.30892e-17	3.30089e-17	6.91033e-17	1.7499e-13			98	3	21	-2.72804	2.66387e-13	2.50398e-13	6.36404e-14	3.41442e-25	3.26366e-24	2.27757e-16	1.61897e-13			98	3	21	-2.82611	2.61553e-13	2.41147e-13	4.65723e-14	5.62687e-17	1.12849e-21	2.19005e-16	1.78601e-13			98	3	1	-4.03468	3.21621e-13	2.74282e-13	4.7605e-14	1.15795e-16	1.96904e-29	2.30347e-16
	99	3	20	-3.00389	1.5292e-13	2.02996e-13	1.65545e-14	1.1548e-18	8.22264e-28	7.66642e-17	1.89913e-13			99	3	20	-2.71112	2.32023e-13	2.46402e-13	6.5257e-14	1.4116e-16	7.60505e-20	2.00938e-16	1.73364e-13			99	3	20	-2.8225	1.80275e-13	2.28641e-13	4.28645e-14	1.64987e-16	1.69362e-17	1.99452e-16	1.67595e-13			99	3	0	-4.00552	3.3168e-13	2.74082e-13	5.99948e-14	3.00708e-16	3.47548e-31	2.45669e-16
	100	3	19	-2.98525	1.57501e-13	2.19255e-13	1.78548e-14	3.9626e-25	5.053e-28	7.88338e-17	1.80101e-13			100	3	19	-2.6604	2.84577e-13	2.76849e-13	7.53598e-14	1.98955e-16	4.69314e-20	2.48593e-16	1.66441e-13			100	3	19	-2.82636	2.09637e-13	2.26088e-13	4.59367e-14	1.6509e-16	9.19344e-17	1.74171e-16	1.7518e-13			100	4	24	-4.05589	4.38506e-13	3.00895e-13	5.37727e-14	4.51137e-17	1.67266e-27	2.16158e-16
	101	3	18	-2.98778	1.92858e-13	2.18702e-13	2.25253e-14	1.27695e-25	4.64328e-30	8.56403e-17	1.65649e-13			101	3	18	-2.66018	2.62276e-13	2.94606e-13	7.98838e-14	5.6103e-17	3.07865e-17	2.20835e-16	1.641e-13			101	3	18	-2.82089	2.36944e-13	2.31579e-13	4.19028e-14	9.19548e-17	5.77334e-17	2.1238e-16	1.62034e-13			101	4	23	-4.10013	4.23469e-13	2.81544e-13	4.8167e-14	4.18021e-17	1.60427e-27	2.08796e-16
	102	3	17	-2.98823	1.46121e-13	2.02152e-13	1.62628e-14	1.77453e-18	1.46837e-22	8.16234e-17	1.66041e-13			102	3	17	-2.6422	2.60727e-13	2.84414e-13	8.73249e-14	5.43661e-26	1.644e-24	2.64806e-16	1.65607e-13			102	3	17	-2.83266	1.9796e-13	2.16819e-13	3.51753e-14	6.84797e-17	8.67789e-28	2.10292e-16	1.74607e-13			102	4	22	-4.10075	3.77972e-13	2.97118e-13	4.3827e-14	1.02663e-16	1.29131e-29	2.14701e-16
	103	3	16	-2.91466	1.85047e-13	2.34769e-13	2.65928e-14	2.12628e-28	4.07539e-27	1.0857e-16	1.87754e-13			103	3	16	-2.66957	2.43846e-13	2.77105e-13	8.77027e-14	1.12381e-16	1.76736e-26	2.09387e-16	1.53781e-13			103	3	16	-2.7596	1.84947e-13	2.33425e-13	5.34029e-14	4.19852e-17	4.23783e-29	2.35223e-16	2.11971e-13			103	4	21	-4.09077	4.26673e-13	2.98798e-13	4.87329e-14	2.1085e-17	2.22348e-26	2.02833e-16
	104	3	15	-2.85176	1.76721e-13	2.21816e-13	3.26933e-14	1.86712e-17	3.71185e-28	1.20382e-16	1.71832e-13			104	3	15	-2.71267	2.9853e-13	2.86961e-13	7.45949e-14	4.06061e-17	3.49582e-29	2.00663e-16	1.64034e-13			104	3	15	-2.76316	1.767e-13	2.29194e-13	5.12166e-14	1.26981e-20	2.55518e-28	2.32483e-16	1.98944e-13			104	4	20	-4.07571	4.6662e-13	3.33052e-13	5.72025e-14	1.7661e-16	6.08857e-25	2.20687e-16
	105	3	14	-2.74966	2.51386e-13	2.35204e-13	4.9793e-14	1.01727e-29	3.87673e-26	1.60157e-16	1.91663e-13			105	3	14	-2.70018	2.33159e-13	2.7545e-13	5.68294e-14	8.77911e-17	3.15795e-24	2.06062e-16	1.91478e-13			105	3	14	-2.80018	1.91468e-13	2.29255e-13	3.81834e-14	7.61872e-17	5.65703e-29	2.34776e-16	1.68604e-13			105	4	19	-4.05033	6.22533e-13	4.24074e-13	7.12947e-14	9.14353e-17	6.55593e-29	2.34643e-16
	106	3	13	-2.62997	3.16332e-13	2.94969e-13	6.72383e-14	5.72418e-17	1.0551e-25	1.78033e-16	1.61247e-13			106	3	13	-2.91532	2.02195e-13	2.34388e-13	3.66332e-14	3.62658e-17	8.70732e-29	1.62634e-16	2.20366e-13			106	3	13	-2.73929	2.91203e-13	2.68903e-13	5.41263e-14	8.94891e-21	3.20306e-17	2.50803e-16	1.41172e-13			106	4	18	-4.09513	5.52146e-13	3.57082e-13	6.87099e-14	4.13872e-29	7.49708e-24	2.59686e-16
	107	3	12	-2.49703	3.94704e-13	3.26031e-13	1.138e-13	8.65999e-17	9.52253e-30	2.65786e-16	1.54336e-13			107	3	12	-2.99716	1.17508e-13	1.86327e-13	1.57224e-14	2.28382e-17	1.70859e-23	1.18338e-16	1.41558e-13			107	3	12	-2.72499	2.1992e-13	2.42327e-13	4.39622e-14	4.25214e-17	3.00382e-27	2.27249e-16	1.65981e-13			107	4	17	-4.24853	2.14032e-13	2.23379e-13	1.93495e-14	1.37218e-25	1.68085e-25	1.1493e-16
	108	3	11	-2.48958	3.71721e-13	3.21319e-13	1.08766e-13	7.31734e-17	7.703e-28	2.47638e-16	1.82645e-13			108	3	11	-2.79757	1.85207e-13	2.27354e-13	4.15217e-14	4.11087e-17	2.0059e-23	1.86641e-16	1.70475e-13			108	3	11	-2.81337	2.04123e-13	2.1612e-13	3.91884e-14	7.22296e-17	2.52766e-30	2.06714e-16	1.69284e-13			108	4	16	-4.26071	1.854e-13	1.9485e-13	1.28352e-14	1.87305e-17	5.1446e-27	9.10116e-17
	109	3	10	-2.53961	4.06165e-13	3.17398e-13	1.13849e-13	1.87267e-16	6.45374e-29	2.46367e-16	1.51482e-13			109	3	10	-2.72994	2.43294e-13	2.41405e-13	4.98888e-14	2.90182e-32	1.50026e-18	2.08298e-16	1.71864e-13			109	3	10	-2.66958	2.58014e-13	2.66904e-13	6.35128e-14	2.28869e-16	7.67582e-17	2.65372e-16	1.84751e-13			109	4	15	-4.2412	1.66767e-13	1.98367e-13	1.67632e-14	1.94005e-16	8.01271e-17	9.3076e-17
	110	3	9	-2.79759	2.68593e-13	2.47396e-13	5.62808e-14	1.18507e-16	1.67743e-26	1.36281e-16	1.7167e-13			110	3	9	-2.83397	1.88114e-13	2.29438e-13	3.74253e-14	5.3086e-27	4.32123e-27	1.56599e-16	1.29346e-13			110	3	9	-2.64812	2.72006e-13	2.7555e-13	6.93552e-14	1.72735e-21	6.51394e-22	3.11619e-16	1.71558e-13			110	4	14	-4.23156	1.20176e-13	1.86412e-13	1.83698e-14	2.5672e-28	3.61292e-24	1.10968e-16
	111	3	8	-2.58299	2.80521e-13	2.74109e-13	7.60475e-14	1.16353e-16	1.9548e-29	2.03405e-16	1.68029e-13			111	3	8	-2.54707	1.8226e-13	2.41887e-13	4.33432e-14	1.92492e-17	1.39645e-27	2.04286e-16	1.28227e-13			111	3	8	-2.56012	2.91977e-13	2.91252e-13	9.03247e-14	1.99769e-16	8.21536e-28	2.82794e-16	1.61713e-13			111	4	13	-4.23198	1.47081e-13	1.85345e-13	1.33857e-14	1.77877e-29	9.12731e-29	1.02059e-16
	112	3	7	-2.69696	2.97474e-13	2.57151e-13	5.88486e-14	4.77299e-29	7.97294e-26	1.97063e-16	1.96455e-13			112	3	7	-2.32052	3.53039e-13	3.15677e-13	9.53874e-14	5.35615e-16	1.87949e-26	3.60628e-16	1.09083e-13			112	3	7	-2.53033	3.41214e-13	3.00832e-13	1.04396e-13	4.59149e-16	3.04421e-24	3.30104e-16	1.85205e-13			112	4	12	-4.20156	1.47181e-13	1.89997e-13	1.6027e-14	1.01573e-16	4.46618e-27	1.14321e-16
	113	3	6	-2.61484	1.86531e-13	2.32086e-13	4.87567e-14	3.61668e-29	5.29148e-28	2.03248e-16	1.65912e-13			113	3	6	-2.2003	4.08948e-13	3.18632e-13	1.43563e-13	1.00613e-16	4.00716e-27	4.2635e-16	1.53524e-13			113	3	6	-2.51427	3.23207e-13	3.16888e-13	1.08026e-13	1.6856e-16	1.86619e-24	3.69976e-16	1.87655e-13			113	4	11	-4.12156	2.71573e-13	2.18218e-13	2.93518e-14	3.21513e-17	6.90447e-24	1.99228e-16
	114	3	5	-2.42265	4.47499e-13	3.26633e-13	1.25983e-13	6.87673e-17	1.8103e-17	2.58187e-16	1.76126e-13			114	3	5	-2.12765	5.77512e-13	4.2291e-13	1.83753e-13	4.85512e-17	7.85708e-24	4.8635e-16	1.48726e-13			114	3	5	-2.50914	3.31244e-13	2.54634e-13	1.02288e-13	3.04643e-16	2.15121e-26	4.06644e-16	1.46176e-13			114	4	10	-4.11774	2.90597e-13	2.3087e-13	3.00207e-14	7.03063e-17	7.53147e-30	1.58091e-16
	115	3	4	-0.589656	5.74031e-11	6.76323e-93	1.20315e-12	2.68174e-24	5.86114e-27	1.55897e-15	4.16125e-12			115	3	4	-2.06583	5.34484e-13	4.46646e-13	2.31836e-13	3.2812e-16	4.99056e-27	5.61345e-16	1.69357e-13			115	3	4	-2.52646	4.03142e-13	3.04824e-13	1.10724e-13	1.58856e-16	5.84529e-21	3.84047e-16	1.73261e-13			115	4	9	-4.06376	2.87445e-13	2.61443e-13	3.88917e-14	3.66269e-30	1.60432e-24	2.02866e-16
	116	3	3	-0.092196	1.24384e-10	7.14678e-97	3.25127e-12	7.66673e-20	1.19041e-29	7.90697e-16	1.18965e-11			116	3	3	-2.09337	5.50757e-13	3.83123e-13	2.11409e-13	7.23429e-16	6.34875e-20	6.90433e-16	1.5963e-13			116	3	3	-2.45489	4.60657e-13	3.65202e-13	1.337e-13	1.41036e-24	7.82154e-25	3.78644e-16	1.45774e-13			116	4	8	-3.94498	4.66778e-13	3.54662e-13	7.89872e-14	2.71449e-17	1.64062e-25	2.67589e-16
	117	3	2	-0.019711	2.14565e-10	1.46311e-102	4.26142e-12	6.4693e-24	2.03532e-30	9.28721e-15	1.01622e-11			117	3	2	-2.15312	5.88234e-13	4.22484e-13	1.82252e-13	1.13611e-16	2.12815e-20	5.82665e-16	1.65044e-13			117	3	2	-2.72383	2.35708e-13	2.43534e-13	5.0862e-14	5.29799e-17	1.41803e-17	2.02157e-16	1.86986e-13			117	4	7	-3.93866	5.01154e-13	3.8151e-13	8.45372e-14	2.44353e-17	1.44495e-26	2.94605e-16
	118	3	1	-0.008439	3.54919e-12	2.66324e-102	9.43559e-15	1.4572e-19	1.36787e-14	6.1803e-15	1.21972e-11			118	3	1	-2.22674	5.47644e-13	3.89651e-13	1.72746e-13	2.43405e-16	1.53482e-29	5.58598e-16	2.0058e-13			118	3	1	-2.58381	2.83663e-13	2.95763e-13	7.40275e-14	1.03914e-16	3.63169e-24	3.30131e-16	1.70187e-13			118	4	6	-3.94481	5.12485e-13	3.62348e-13	8.17389e-14	7.43165e-28	7.67505e-27	3.02591e-16
	119	3	0	-0.006054	1.87303e-11	5.24502e-101	1.32963e-12	2.83651e-17	4.38199e-24	7.0227e-25	9.64508e-101			119	3	0	-2.49288	3.69385e-13	3.33165e-13	1.12323e-13	7.73224e-26	9.53854e-24	3.76278e-16	1.74381e-13			119	3	0	-2.58094	3.02429e-13	2.85991e-13	8.12702e-14	5.18232e-17	5.45057e-24	3.1307e-16	1.46981e-13			119	4	5	-3.94965	5.49727e-13	3.68899e-13	8.27883e-14	1.06246e-16	5.9215e-23	2.70897e-16
	120	4	29	-3.0068	1.31813e-13	2.16034e-13	1.29092e-14	2.09446e-25	6.51007e-27	5.54137e-17	1.68035e-13			120	4	29	-2.92459	1.6133e-13	2.08698e-13	2.1754e-14	8.52405e-17	5.92118e-28	1.3661e-16	1.65716e-13			120	4	29	-2.91327	1.7035e-13	2.16563e-13	3.32506e-14	3.62736e-30	3.27504e-30	1.80495e-16	1.69061e-13			120	4	4	-3.9494	5.10064e-13	3.47056e-13	7.98087e-14	1.41893e-16	8.47403e-29	2.70086e-16
	121	4	28	-2.88334	1.13025e-13	1.96854e-13	1.4696e-14	5.07043e-30	1.40434e-18	8.60822e-17	1.48491e-13			121	4	28	-2.85899	1.68482e-13	2.37377e-13	4.10777e-14	1.33488e-16	7.24705e-23	2.03764e-16	1.66356e-13			121	4	28	-2.89442	1.72e-13	2.22082e-13	3.39875e-14	1.66183e-27	4.73683e-17	1.5343e-16	1.60448e-13			121	4	3	-3.89764	5.00879e-13	3.77195e-13	9.44335e-14	6.40354e-29	1.21219e-26	2.80979e-16
	122	4	27	-2.99219	5.84629e-14	1.33768e-13	9.9665e-15	2.9349e-17	8.39857e-23	5.35797e-17	1.63062e-13			122	4	27	-2.88554	1.83616e-13	2.21398e-13	3.76763e-14	8.30127e-30	4.56236e-28	1.77161e-16	1.84206e-13			122	4	27	-2.88413	1.54512e-13	2.1848e-13	3.11177e-14	1.60512e-26	6.41283e-27	2.07872e-16	1.90487e-13			122	4	2	-3.80666	4.7224e-13	3.64497e-13	8.98897e-14	3.45578e-16	1.28142e-26	2.68431e-16
	123	4	26	-2.38658	3.73791e-13	3.51675e-13	1.28432e-13	2.93283e-16	7.87708e-22	2.72673e-16	1.46348e-13			123	4	26	-2.87343	2.06565e-13	2.3211e-13	3.96587e-14	4.37414e-29	5.68657e-26	1.65685e-16	1.58092e-13			123	4	26	-2.9049	1.88477e-13	2.23725e-13	3.13789e-14	5.37173e-17	1.59821e-24	1.55213e-16	1.62295e-13			123	4	1	-3.98503	3.76339e-13	2.77356e-13	6.03666e-14	1.28256e-16	9.04323e-28	2.31074e-16
	124	4	25	-2.28688	4.78307e-13	3.56595e-13	1.35124e-13	4.49104e-16	4.60823e-28	2.5376e-16	1.59478e-13			124	4	25	-2.86928	1.91228e-13	2.27781e-13	4.25548e-14	3.13379e-17	2.42193e-17	1.67499e-16	1.69758e-13			124	4	25	-2.87112	1.81658e-13	2.32208e-13	3.842e-14	2.36391e-31	2.16828e-22	1.78066e-16	1.79134e-13			124	4	0	-3.98611	4.50998e-13	3.18566e-13	5.90629e-14	9.58592e-17	3.4312e-21	2.06861e-16
	125	4	24	-2.30614	6.03074e-13	4.29293e-13	1.98594e-13	3.05764e-16	1.8968e-22	4.2569e-16	2.25358e-13			125	4	24	-2.86271	2.1424e-13	2.34617e-13	3.54248e-14	8.35103e-28	2.00043e-30	1.62907e-16	1.51947e-13			125	4	24	-2.8694	1.78015e-13	2.28019e-13	3.35942e-14	2.41473e-17	7.17819e-27	1.95747e-16	1.84423e-13			125	5	24	-4.04093	4.3275e-13	3.32876e-13	6.92099e-14	1.30144e-16	1.40325e-23	2.18667e-16
	126	4	23	-2.61819	4.20789e-13	3.71305e-13	1.10032e-13	1.56269e-26	3.56878e-29	2.83471e-16	1.82501e-13			126	4	23	-2.83623	2.38842e-13	2.42513e-13	4.3271e-14	2.37182e-30	2.89533e-17	1.74105e-16	1.81457e-13			126	4	23	-2.87647	1.71204e-13	2.20353e-13	3.63372e-14	7.88231e-17	7.50966e-28	1.73317e-16	1.43481e-13			126	5	23	-4.10516	3.02276e-13	2.65276e-13	4.02689e-14	2.08088e-30	5.2749e-26	1.8937e-16
	127	4	22	-2.88883	1.98721e-13	2.30669e-13	4.55358e-14	1.72469e-25	1.0718e-27	1.39574e-16	1.73398e-13			127	4	22	-2.8728	1.89977e-13	2.30286e-13	2.9645e-14	9.00554e-17	4.21801e-26	1.67309e-16	1.45917e-13			127	4	22	-2.88437	2.12807e-13	2.25325e-13	3.28299e-14	1.46292e-29	6.7472e-25	2.02878e-16	1.98158e-13			127	5	22	-4.09724	3.89354e-13	3.07384e-13	3.71119e-14	1.07486e-16	2.69063e-17	1.95261e-16
	128	4	21	-2.93664	1.60096e-13	2.28716e-13	3.00869e-14	3.26749e-23	5.21185e-20	9.06313e-17	1.50059e-13			128	4	21	-2.74289	2.31244e-13	2.65567e-13	5.50004e-14	2.26675e-17	1.38221e-17	2.14237e-16	1.63126e-13			128	4	21	-2.86473	2.05755e-13	2.30462e-13	3.7505e-14	1.85526e-16	9.78538e-24	1.87408e-16	1.98049e-13			128	5	21	-4.09203	3.6328e-13	3.22301e-13	5.25661e-14	8.70195e-17	1.4593e-28	2.27922e-16
	129	4	20	-2.98564	1.19475e-13	2.04295e-13	1.90903e-14	6.32027e-17	3.35815e-17	6.44169e-17	1.82351e-13			129	4	20	-2.70981	2.94033e-13	2.74687e-13	6.00664e-14	9.16088e-17	2.25642e-28	2.28643e-16	1.90262e-13			129	4	20	-2.82411	2.39831e-13	2.41393e-13	4.45858e-14	9.13789e-17	3.32591e-17	1.85492e-16	1.59575e-13			129	5	20	-4.06713	4.7891e-13	3.37009e-13	6.48577e-14	6.65859e-23	8.59321e-26	2.33988e-16
	130	4	19	-2.97044	1.62192e-13	2.1954e-13	2.07395e-14	2.16884e-27	1.58044e-21	9.43605e-17	1.79713e-13			130	4	19	-2.60013	2.8784e-13	3.00609e-13	8.70521e-14	2.87993e-27	9.27367e-28	2.75275e-16	1.72314e-13			130	4	19	-2.84274	2.02754e-13	2.26531e-13	4.0577e-14	8.44942e-17	1.80475e-25	1.95302e-16	1.79212e-13			130	5	19	-4.04662	6.54212e-13	4.36634e-13	8.69059e-14	3.38564e-27	2.19177e-26	2.28577e-16
	131	4	18	-2.96008	1.26897e-13	2.14974e-13	2.25021e-14	4.95558e-27	6.68389e-28	9.7745e-17	1.84513e-13			131	4	18	-2.68088	2.58395e-13	2.57136e-13	7.28407e-14	4.86701e-24	5.52602e-22	2.44479e-16	1.50149e-13			131	4	18	-2.82366	2.03411e-13	2.35881e-13	4.38974e-14	1.1426e-17	1.91958e-29	1.89044e-16	1.87585e-13			131	5	18	-4.18957	3.61001e-13	2.87246e-13	3.08931e-14	2.64529e-19	4.26471e-25	1.59727e-16
	132	4	17	-2.9361	1.85425e-13	2.28729e-13	2.5977e-14	8.79466e-17	6.27036e-29	9.32286e-17	2.04752e-13			132	4	17	-2.69313	2.63987e-13	2.7574e-13	6.76927e-14	1.72506e-25	2.24962e-22	2.15045e-16	1.83842e-13			132	4	17	-2.80262	2.79506e-13	2.42894e-13	4.77785e-14	8.91145e-17	2.33448e-26	2.33987e-16	1.7871e-13			132	5	17	-4.26236	2.26152e-13	2.11104e-13	1.45094e-14	4.78837e-17	3.82317e-25	9.24277e-17
	133	4	16	-2.90821	1.55e-13	2.13605e-13	2.81038e-14	5.07496e-17	3.74486e-28	1.171e-16	1.8325e-13			133	4	16	-2.6856	3.04259e-13	2.75016e-13	7.9984e-14	1.94458e-21	6.01043e-24	2.3136e-16	1.53237e-13			133	4	16	-2.80467	2.03808e-13	2.25339e-13	4.14162e-14	7.83161e-17	4.66723e-28	2.23007e-16	1.55969e-13			133	5	16	-4.27553	1.74285e-13	1.97887e-13	1.26318e-14	2.07931e-31	7.87406e-18	9.0222e-17
	134	4	15	-2.82822	2.25169e-13	2.3218e-13	3.97615e-14	1.17434e-16	5.91648e-26	1.4114e-16	1.57237e-13			134	4	15	-2.68966	2.94989e-13	2.81098e-13	7.89037e-14	1.40497e-16	5.81179e-23	2.43209e-16	1.7347e-13			134	4	15	-2.80052	2.09299e-13	2.30973e-13	4.44318e-14	3.6354e-16	1.78607e-28	2.37978e-16	1.86324e-13			134	5	15	-4.26598	1.65555e-13	1.94066e-13	1.0818e-14	2.14924e-28	1.23666e-27	8.76339e-17
	135	4	14	-2.77567	2.29814e-13	2.40786e-13	4.45053e-14	6.88753e-29	2.42663e-24	1.41625e-16	1.4454e-13			135	4	14	-2.73482	3.12318e-13	2.67745e-13	6.88244e-14	1.35464e-17	1.976e-28	2.29005e-16	1.77547e-13			135	4	14	-2.79727	2.7381e-13	2.421e-13	4.30126e-14	8.09435e-17	5.81777e-17	1.79261e-16	2.01022e-13			135	5	14	-4.26141	1.74172e-13	1.80936e-13	1.25946e-14	2.63996e-17	3.48967e-26	1.00828e-16
	136	4	13	-2.68493	2.66524e-13	2.47799e-13	4.96036e-14	7.90948e-17	3.14765e-26	1.96633e-16	1.725e-13			136	4	13	-2.76221	2.76613e-13	2.52566e-13	5.78066e-14	1.72137e-17	3.2666e-27	2.26898e-16	1.5144e-13			136	4	13	-2.74032	2.61511e-13	2.57123e-13	5.79201e-14	9.21185e-17	5.2544e-30	2.29262e-16	1.77509e-13			136	5	13	-4.25721	1.83789e-13	1.48586e-13	9.52753e-15	2.47367e-17	4.21066e-31	8.72256e-17
	137	4	12	-2.64548	2.85799e-13	2.75084e-13	5.91351e-14	5.77657e-17	2.00834e-30	2.29459e-16	1.80329e-13			137	4	12	-2.74511	3.23038e-13	2.95325e-13	7.37716e-14	1.67873e-17	1.82389e-26	2.23162e-16	1.60404e-13			137	4	12	-2.69741	2.37278e-13	2.66961e-13	5.94067e-14	1.26392e-26	4.80637e-28	2.45337e-16	1.32418e-13			137	5	12	-4.24623	1.40012e-13	1.79737e-13	1.14291e-14	2.46596e-17	8.05976e-29	9.90359e-17
	138	4	11	-2.60519	2.77564e-13	2.59051e-13	6.63213e-14	6.50672e-25	3.72488e-28	2.22556e-16	1.69106e-13			138	4	11	-2.84702	1.7007e-13	2.27945e-13	3.77129e-14	7.71685e-20	7.27231e-28	1.63521e-16	1.49169e-13			138	4	11	-2.70346	2.54042e-13	2.4559e-13	5.86384e-14	5.22674e-29	4.16291e-28	2.56171e-16	1.74887e-13			138	5	11	-4.17197	1.56021e-13	2.20996e-13	2.14373e-14	2.6489e-17	7.74642e-17	1.32636e-16
	139	4	10	-2.56005	4.56489e-13	3.12079e-13	1.19885e-13	1.71946e-24	4.7258e-28	3.17278e-16	1.73045e-13			139	4	10	-2.76463	2.1127e-13	2.42745e-13	3.91233e-14	4.44266e-17	3.00188e-28	1.94483e-16	1.36533e-13			139	4	10	-2.80209	2.26468e-13	2.26965e-13	4.54389e-14	4.20491e-29	3.65165e-28	2.29362e-16	1.68417e-13			139	5	10	-3.99913	4.91184e-13	3.31034e-13	6.53073e-14	3.19036e-29	3.85655e-29	2.68248e-16
	140	4	9	-2.59994	2.85779e-13	2.82985e-13	9.08449e-14	2.61416e-16	1.57412e-20	2.06055e-16	1.83947e-13			140	4	9	-2.6627	2.60265e-13	2.6908e-13	4.9395e-14	9.7141e-17	3.06171e-25	2.05979e-16	1.71855e-13			140	4	9	-2.80916	2.24638e-13	2.25594e-13	4.45636e-14	4.13837e-29	3.61769e-28	2.2757e-16	1.67972e-13			140	5	9	-3.96194	5.38451e-13	3.78957e-13	8.65445e-14	1.41084e-16	1.32734e-24	2.53395e-16
	141	4	8	-2.64747	2.91396e-13	2.84955e-13	8.40151e-14	1.45629e-16	8.92247e-25	2.12366e-16	1.80332e-13			141	4	8	-2.90519	6.09687e-14	1.86893e-13	1.36059e-14	2.57599e-26	1.46869e-25	8.92656e-17	1.30195e-13			141	4	8	-2.80963	2.32077e-13	2.47114e-13	3.54812e-14	1.30433e-16	1.75674e-22	2.23611e-16	1.87488e-13			141	5	8	-3.97065	5.43816e-13	3.668e-13	9.55332e-14	6.73521e-27	1.00918e-26	2.56492e-16
	142	4	7	-2.59048	2.61769e-13	2.57039e-13	6.2288e-14	6.63671e-17	5.39182e-29	2.11642e-16	1.89274e-13			142	4	7	-2.38157	2.32645e-13	2.6549e-13	7.5199e-14	9.55352e-30	1.23828e-28	3.09971e-16	1.40391e-13			142	4	7	-2.51488	3.55423e-13	2.93985e-13	9.90806e-14	1.29756e-17	1.145e-22	3.2501e-16	2.01524e-13			142	5	7	-4.05359	3.65368e-13	2.71439e-13	5.00052e-14	1.08462e-16	4.74156e-17	2.24739e-16
	143	4	6	-2.68787	2.44432e-13	2.80457e-13	6.03348e-14	1.47051e-27	7.12064e-28	1.74395e-16	1.51973e-13			143	4	6	-2.20733	3.94131e-13	3.45828e-13	1.41219e-13	1.69319e-29	8.93952e-28	4.49879e-16	1.43448e-13			143	4	6	-2.51315	3.53219e-13	2.86761e-13	1.16171e-13	8.13531e-17	2.93602e-28	3.89514e-16	1.46772e-13			143	5	6	-4.12302	2.74801e-13	2.5261e-13	3.86921e-14	1.05034e-27	1.76709e-25	1.83337e-16
	144	4	5	-2.54323	2.93753e-13	2.8753e-13	7.50452e-14	9.19826e-28	5.75388e-22	2.05722e-16	1.99013e-13			144	4	5	-2.10495	5.28248e-13	4.1305e-13	1.81831e-13	3.48669e-17	1.52697e-22	5.83005e-16	1.91219e-13			144	4	5	-2.54453	3.7446e-13	3.15646e-13	9.57704e-14	1.02124e-16	1.51789e-25	3.30246e-16	1.56618e-13			144	5	5	-4.10307	2.92456e-13	2.50282e-13	3.9443e-14	1.70674e-16	1.53231e-21	1.54407e-16
	145	4	4	-0.564626	5.87301e-11	1.13217e-92	1.15902e-12	2.1844e-23	1.88857e-16	1.35087e-15	4.81865e-12			145	4	4	-2.073	5.36685e-13	3.90791e-13	1.95863e-13	6.78276e-16	3.53537e-26	6.31675e-16	1.65615e-13			145	4	4	-2.55252	2.78421e-13	3.09074e-13	8.63446e-14	1.92347e-29	7.00382e-27	2.98269e-16	1.83218e-13			145	5	4	-4.01319	4.51929e-13	3.10584e-13	5.54121e-14	4.66212e-28	9.29739e-26	2.41961e-16
	146	4	3	-0.092546	9.28436e-11	4.44268e-93	2.1039e-12	1.52212e-29	7.22453e-15	2.25552e-15	1.05464e-11			146	4	3	-2.10638	6.51054e-13	4.19641e-13	2.18879e-13	6.18092e-27	1.56252e-25	6.64235e-16	1.67457e-13			146	4	3	-2.55029	2.93805e-13	2.84814e-13	8.02803e-14	1.71055e-24	2.62046e-22	3.70318e-16	1.59259e-13			146	5	3	-3.86626	5.55806e-13	4.01644e-13	1.01308e-13	3.06356e-16	3.74758e-29	3.10022e-16
	147	4	2	-0.02019	2.32349e-19	1.97954e-103	7.11549e-12	7.92719e-26	7.50415e-15	7.29613e-15	1.46128e-11			147	4	2	-2.1479	6.75564e-13	4.74258e-13	1.93944e-13	8.49453e-29	7.75508e-26	6.93216e-16	2.02826e-13			147	4	2	-2.54997	3.59596e-13	3.18469e-13	1.0349e-13	3.72588e-27	1.2225e-26	3.90962e-16	1.56693e-13			147	5	2	-3.87432	3.78462e-13	3.63968e-13	8.21023e-14	8.84004e-17	1.46138e-26	2.47621e-16
	148	4	1	-0.008616	6.68763e-10	5.9426e-103	5.65068e-25	3.23225e-24	1.33871e-23	3.06701e-22	3.09162e-12			148	4	1	-2.20739	6.88555e-13	4.69305e-13	2.18445e-13	2.31103e-24	1.6205e-25	6.03452e-16	2.1076e-13			148	4	1	-2.57553	3.13583e-13	2.73576e-13	8.79945e-14	8.94955e-17	4.12384e-22	3.17181e-16	1.54518e-13			148	5	1	-3.99774	5.54276e-13	3.39438e-13	5.42162e-14	2.8664e-16	2.78467e-27	2.61742e-16
	149	4	0	-0.006116	4.2858e-15	7.05275e-94	5.55781e-19	6.64462e-23	6.98509e-25	1.82572e-25	6.90356e-12			149	4	0	-2.33215	5.40503e-13	3.88672e-13	1.83847e-13	3.52538e-16	1.94834e-29	4.58181e-16	1.78304e-13			149	4	0	-2.59124	3.25186e-13	2.89639e-13	8.46041e-14	2.60397e-27	1.17648e-25	3.46363e-16	1.77258e-13			149	5	0	-4.01469	4.42107e-13	3.19404e-13	6.55541e-14	7.00235e-17	5.21576e-25	2.47731e-16
	150	5	29	-2.99516	1.42118e-13	2.24725e-13	1.64201e-14	1.27282e-26	2.56567e-25	7.54851e-17	1.70094e-13			150	5	29	-2.98329	8.57647e-14	1.9281e-13	1.30904e-14	1.13119e-25	9.8851e-23	1.01795e-16	1.58065e-13			150	5	29	-2.93337	1.64583e-13	2.12728e-13	2.83016e-14	4.59317e-18	4.11089e-23	1.47788e-16	2.03508e-13			150	6	24	-4.08443	3.80066e-13	3.0706e-13	5.79042e-14	1.18571e-16	1.52642e-27	1.77883e-16
	151	5	28	-2.91413	1.84604e-13	2.09923e-13	2.27235e-14	1.19618e-28	1.00479e-25	1.16162e-16	1.86158e-13			151	5	28	-2.84496	2.35375e-13	2.34262e-13	3.87202e-14	4.21331e-27	2.88298e-26	2.04929e-16	1.96397e-13			151	5	28	-2.9309	1.41567e-13	2.08558e-13	2.63665e-14	6.32641e-17	1.52465e-17	1.30385e-16	1.62845e-13			151	6	23	-4.11367	3.52865e-13	2.73418e-13	3.74159e-14	2.55175e-17	5.5068e-27	1.86028e-16
	152	5	27	-2.64336	2.0918e-13	2.33448e-13	4.41541e-14	1.16159e-16	1.14116e-27	1.90411e-16	1.61608e-13			152	5	27	-2.88431	1.80603e-13	2.30198e-13	3.19716e-14	4.06509e-17	1.83121e-21	1.70786e-16	1.69449e-13			152	5	27	-2.91041	1.61511e-13	2.31725e-13	3.62837e-14	8.84607e-29	1.88948e-26	1.66299e-16	2.00005e-13			152	6	22	-4.10843	4.01361e-13	2.94417e-13	4.27224e-14	6.85805e-18	2.92682e-28	2.187e-16
	153	5	26	-2.49011	2.93922e-13	2.91113e-13	9.25868e-14	2.30012e-16	4.82589e-18	2.58848e-16	1.38691e-13			153	5	26	-2.87497	1.65324e-13	2.38074e-13	3.85529e-14	1.83418e-25	2.93314e-22	1.65186e-16	1.56636e-13			153	5	26	-2.89226	1.96849e-13	2.46399e-13	3.86328e-14	1.00611e-16	2.79599e-25	1.75963e-16	1.79407e-13			153	6	21	-4.10659	4.24916e-13	3.1956e-13	4.39792e-14	1.32984e-27	5.17119e-27	2.05574e-16
	154	5	25	-2.33245	3.1461e-13	2.91398e-13	1.0646e-13	1.65622e-16	3.2091e-25	2.64601e-16	1.8019e-13			154	5	25	-2.76732	1.85501e-13	2.58053e-13	5.44232e-14	1.45717e-16	4.79296e-28	2.03506e-16	1.84987e-13			154	5	25	-2.92947	1.92393e-13	2.21901e-13	2.77691e-14	1.25411e-29	5.72085e-25	1.72693e-16	1.72137e-13			154	6	20	-4.08665	5.96575e-13	3.92085e-13	5.61444e-14	1.35439e-16	5.89146e-17	1.99844e-16
	155	5	24	-2.34754	6.41069e-13	3.63543e-13	1.83012e-13	3.58235e-16	4.31317e-28	4.17445e-16	1.98786e-13			155	5	24	-2.88298	1.74251e-13	2.28924e-13	3.64748e-14	3.2246e-17	2.52169e-29	1.5272e-16	1.72373e-13			155	5	24	-2.91433	2.05831e-13	2.24512e-13	3.10977e-14	1.17113e-16	1.20816e-30	1.61945e-16	1.80611e-13			155	6	19	-4.07013	6.0403e-13	4.23764e-13	7.29296e-14	1.07162e-16	8.12679e-26	2.5836e-16
	156	5	23	-2.56438	6.91938e-13	5.42677e-13	1.81028e-13	7.70227e-17	1.86145e-30	3.40999e-16	1.92911e-13			156	5	23	-2.88326	1.94916e-13	2.20076e-13	3.5766e-14	8.33137e-19	3.58097e-23	1.58462e-16	1.86329e-13			156	5	23	-2.89661	1.8151e-13	2.17903e-13	3.39116e-14	2.50238e-18	1.40102e-27	1.61883e-16	1.99973e-13			156	6	18	-4.22701	2.94424e-13	2.57075e-13	2.55412e-14	7.38631e-30	2.00721e-26	1.52483e-16
	157	5	22	-2.69633	4.6398e-13	4.17086e-13	1.11004e-13	2.26145e-16	1.62004e-26	2.11626e-16	1.80393e-13			157	5	22	-2.85283	1.92833e-13	2.31852e-13	3.90446e-14	7.64155e-24	2.35467e-23	1.64517e-16	1.94649e-13			157	5	22	-2.88726	2.09929e-13	2.2594e-13	3.49479e-14	7.39994e-17	8.59816e-30	1.69564e-16	1.44801e-13			157	6	17	-4.27581	2.22434e-13	2.15212e-13	1.12606e-14	2.83235e-27	5.04187e-27	9.00397e-17
	158	5	21	-2.92297	2.01647e-13	2.25795e-13	3.54886e-14	3.43822e-27	2.06896e-25	9.88175e-17	1.48904e-13			158	5	21	-2.80402	2.17326e-13	2.44305e-13	4.64539e-14	1.38691e-25	7.00382e-26	2.14392e-16	1.40739e-13			158	5	21	-2.8802	2.07495e-13	2.30907e-13	3.08265e-14	5.25495e-17	7.7753e-27	1.92498e-16	1.49468e-13			158	6	16	-4.2899	1.80661e-13	1.84109e-13	1.06153e-14	1.8972e-29	8.52843e-17	8.49299e-17
	159	5	20	-2.94582	1.91038e-13	2.1704e-13	2.42442e-14	1.29206e-20	7.17688e-28	1.02523e-16	1.57714e-13			159	5	20	-2.77127	2.2014e-13	2.54993e-13	5.32753e-14	2.23223e-16	1.79593e-26	2.15675e-16	1.56848e-13			159	5	20	-2.88162	1.68501e-13	2.19687e-13	3.03999e-14	7.47025e-17	9.3569e-27	1.95768e-16	1.95018e-13			159	6	15	-4.2858	1.58675e-13	1.83335e-13	1.15155e-14	2.2371e-17	9.21266e-31	9.29164e-17
	160	5	19	-2.912	1.93595e-13	2.296e-13	2.85517e-14	4.84654e-17	3.43881e-28	1.06643e-16	1.78375e-13			160	5	19	-2.68937	2.9962e-13	2.75073e-13	7.54726e-14	1.56199e-26	2.1931e-25	2.47152e-16	1.97735e-13			160	5	19	-2.85465	2.03288e-13	2.2706e-13	3.76673e-14	1.67465e-16	1.3745e-23	1.99264e-16	1.72439e-13			160	6	14	-4.28437	1.63274e-13	1.87349e-13	1.07572e-14	2.48816e-17	7.70409e-29	1.13084e-16
	161	5	18	-2.92034	1.76836e-13	2.18295e-13	2.95195e-14	4.12093e-17	2.49664e-23	1.08956e-16	1.80872e-13			161	5	18	-2.67956	2.93597e-13	2.96232e-13	8.22137e-14	2.68173e-27	5.79828e-30	2.16267e-16	1.6226e-13			161	5	18	-2.81235	2.24481e-13	2.44481e-13	5.07447e-14	5.83063e-17	1.89098e-22	1.91308e-16	1.56364e-13			161	6	13	-4.28712	1.1835e-13	1.38887e-13	8.79941e-15	5.25272e-17	1.00623e-21	7.97231e-17
	162	5	17	-2.90248	1.89296e-13	2.2645e-13	2.95983e-14	1.20499e-16	2.95271e-29	1.34122e-16	1.85861e-13			162	5	17	-2.70821	2.56825e-13	2.83814e-13	6.55634e-14	3.9897e-17	5.82921e-22	2.12631e-16	1.62578e-13			162	5	17	-2.78709	2.03556e-13	2.45483e-13	5.47948e-14	1.05703e-16	2.26199e-23	2.02993e-16	1.75689e-13			162	6	12	-4.27907	1.24015e-13	1.80825e-13	1.08916e-14	7.63537e-17	1.36963e-24	1.1072e-16
	163	5	16	-2.86178	2.04882e-13	2.32852e-13	3.47842e-14	4.2678e-17	6.14221e-27	1.33585e-16	1.94301e-13			163	5	16	-2.69736	2.89556e-13	2.87349e-13	6.72388e-14	2.6288e-30	2.45293e-27	2.1918e-16	1.59372e-13			163	5	16	-2.78177	2.58795e-13	2.71981e-13	5.45847e-14	1.16951e-16	1.03209e-29	2.11778e-16	1.5982e-13			163	6	11	-4.21943	2.46678e-13	2.23227e-13	1.70947e-14	2.58519e-29	5.67367e-27	1.33852e-16
	164	5	15	-2.82129	1.78128e-13	2.32276e-13	4.37892e-14	1.10251e-16	6.62351e-25	1.34082e-16	1.82373e-13			164	5	15	-2.68239	2.7727e-13	2.95254e-13	8.3274e-14	9.99459e-17	6.05713e-17	2.29114e-16	1.77929e-13			164	5	15	-2.80471	2.11011e-13	2.43355e-13	4.37848e-14	1.05177e-28	1.43994e-24	2.13575e-16	1.8138e-13			164	6	10	-3.98317	6.17859e-13	4.05115e-13	1.02051e-13	3.5632e-17	3.5884e-28	2.69614e-16
	165	5	14	-2.79957	2.12354e-13	2.32597e-13	3.96527e-14	8.46638e-26	4.48052e-26	1.39683e-16	1.50642e-13			165	5	14	-2.99351	1.2528e-13	1.9344e-13	1.96907e-14	2.66639e-20	1.56681e-20	9.6802e-17	1.77934e-13			165	5	14	-2.76246	2.59351e-13	2.77755e-13	6.12008e-14	1.37803e-16	5.42481e-26	2.71275e-16	1.44194e-13			165	6	9	-4.0221	5.64663e-13	4.11452e-13	8.26891e-14	5.18018e-17	6.82499e-28	2.59439e-16
	166	5	13	-2.67582	3.43398e-13	2.72571e-13	7.00566e-14	3.37172e-22	1.13618e-21	1.84565e-16	1.9713e-13			166	5	13	-2.73497	2.6866e-13	2.61278e-13	6.97987e-14	3.7413e-17	5.36055e-27	2.02727e-16	1.67658e-13			166	5	13	-2.76166	2.15646e-13	2.3977e-13	3.81616e-14	8.33362e-17	3.01154e-26	2.19005e-16	1.57006e-13			166	6	8	-4.16261	2.84799e-13	2.594e-13	3.11457e-14	1.32316e-24	6.41739e-21	1.61165e-16
	167	5	12	-2.57125	2.86531e-13	2.62993e-13	7.03143e-14	7.67507e-18	5.28648e-17	2.29285e-16	1.48803e-13			167	5	12	-2.79029	2.77296e-13	2.53896e-13	4.69669e-14	3.59601e-17	1.36533e-17	2.03822e-16	2.13002e-13			167	5	12	-2.72186	2.87514e-13	2.83558e-13	6.61838e-14	8.03788e-18	3.13044e-28	2.72365e-16	1.27249e-13			167	6	7	-4.19506	2.06736e-13	2.14295e-13	2.11159e-14	1.98895e-16	4.11312e-24	1.53076e-16
	168	5	11	-2.54639	3.23632e-13	2.9369e-13	8.79022e-14	5.54434e-17	2.20845e-24	2.35698e-16	1.57722e-13			168	5	11	-2.75743	2.60343e-13	2.51786e-13	4.77234e-14	8.39575e-17	7.68763e-23	1.93911e-16	1.84905e-13			168	5	11	-2.73032	2.13626e-13	2.27501e-13	4.81089e-14	4.56781e-26	7.77874e-28	2.25775e-16	1.42617e-13			168	6	6	-4.21352	1.99146e-13	2.06817e-13	1.68956e-14	1.64649e-28	3.77482e-17	1.20058e-16
	169	5	10	-2.53848	3.95509e-13	3.4176e-13	1.1606e-13	1.21658e-16	7.731e-29	2.57698e-16	1.61187e-13			169	5	10	-2.72083	2.37629e-13	2.7168e-13	5.88025e-14	6.19629e-17	3.04641e-29	2.43674e-16	1.47376e-13			169	5	10	-2.90347	7.33805e-14	1.92238e-13	1.31075e-14	1.66772e-27	4.42618e-30	1.16761e-16	1.3277e-13			169	6	5	-4.21659	1.98175e-13	1.94869e-13	1.6009e-14	7.89274e-25	1.76232e-28	1.35047e-16
	170	5	9	-2.58244	2.83033e-13	2.76079e-13	7.69924e-14	5.11746e-17	1.34529e-26	2.02919e-16	1.65498e-13			170	5	9	-2.72089	2.18074e-13	2.35294e-13	4.49782e-14	2.65696e-22	6.64725e-23	2.0354e-16	1.64284e-13			170	5	9	-2.63864	2.46159e-13	2.48106e-13	6.47458e-14	2.31325e-16	1.22677e-25	2.86866e-16	1.46803e-13			170	6	4	-4.17043	1.85266e-13	2.10758e-13	1.88386e-14	1.82957e-17	5.82954e-29	1.4733e-16
	171	5	8	-2.59387	3.15379e-13	2.87207e-13	9.01609e-14	9.75394e-22	1.04039e-21	2.2894e-16	1.75034e-13			171	5	8	-2.5703	2.50483e-13	2.57073e-13	6.49583e-14	2.47187e-16	8.2017e-24	2.30697e-16	1.4407e-13			171	5	8	-2.57017	2.73652e-13	2.73983e-13	7.73098e-14	6.04138e-17	6.59128e-28	3.24765e-16	1.70657e-13			171	6	3	-4.06444	3.8891e-13	2.93524e-13	4.41371e-14	9.51643e-17	4.61695e-24	2.312e-16
	172	5	7	-2.63783	2.61591e-13	2.94647e-13	7.51769e-14	3.90478e-16	2.54093e-30	2.13282e-16	1.7261e-13			172	5	7	-2.53789	2.69057e-13	2.51868e-13	6.70445e-14	8.06803e-27	1.02388e-23	3.24625e-16	1.59062e-13			172	5	7	-2.51521	3.99074e-13	3.0492e-13	9.90224e-14	6.33798e-30	2.72216e-25	3.46484e-16	1.7966e-13			172	6	2	-3.98142	5.25212e-13	3.62731e-13	7.553e-14	2.32549e-16	1.61939e-25	3.10094e-16
	173	5	6	-2.63154	1.84531e-13	2.11986e-13	4.13999e-14	1.4849e-27	2.3031e-18	1.50437e-16	1.6242e-13			173	5	6	-2.30108	3.67487e-13	2.8974e-13	9.54249e-14	4.21291e-19	2.1017e-21	3.54252e-16	1.49821e-13			173	5	6	-2.4998	3.68632e-13	3.11989e-13	9.91694e-14	9.92017e-17	5.26041e-25	3.90214e-16	1.68344e-13			173	6	1	-4.00944	5.02388e-13	3.69022e-13	6.45025e-14	2.71934e-16	6.44574e-27	2.46326e-16
	174	5	5	-2.29165	4.75437e-13	3.74706e-13	1.31511e-13	1.45747e-16	1.77465e-25	3.11726e-16	1.99435e-13			174	5	5	-2.1363	4.83959e-13	3.83427e-13	1.93282e-13	7.33818e-30	7.05887e-21	5.74889e-16	1.80216e-13			174	5	5	-2.50813	3.85815e-13	3.16618e-13	1.07965e-13	6.72129e-17	5.2653e-28	3.55984e-16	1.90706e-13			174	6	0	-4.02572	4.70858e-13	3.26025e-13	6.40795e-14	6.99346e-27	2.54914e-26	2.07211e-16
	175	5	4	-0.551556	2.85932e-11	8.79409e-93	1.40629e-12	2.11439e-26	6.03089e-27	1.20863e-15	5.03236e-12			175	5	4	-2.07576	5.6353e-13	4.00027e-13	2.14234e-13	1.3979e-16	9.58886e-17	5.63437e-16	1.66083e-13			175	5	4	-2.52924	3.15965e-13	3.04485e-13	9.45823e-14	1.05105e-26	1.16295e-26	3.79923e-16	1.57004e-13			175	7	24	-4.07023	3.7946e-13	3.19826e-13	5.84517e-14	4.57978e-27	2.46452e-27	1.9782e-16
	176	5	3	-0.086902	1.14161e-10	5.72119e-94	5.11795e-12	1.49461e-25	2.01343e-25	5.33837e-15	1.10159e-11			176	5	3	-2.09285	5.8579e-13	4.5119e-13	2.03828e-13	1.35916e-27	1.38626e-17	6.58091e-16	1.91794e-13			176	5	3	-2.54846	2.90015e-13	3.10384e-13	8.80419e-14	1.89884e-16	4.75733e-30	3.62604e-16	2.07965e-13			176	7	23	-4.10673	3.31196e-13	2.82646e-13	4.18157e-14	6.01864e-17	1.64054e-26	1.78131e-16
	177	5	2	-0.019473	2.18355e-10	7.18243e-94	7.46962e-12	1.07938e-22	4.4754e-26	6.54664e-15	1.9739e-11			177	5	2	-2.1114	6.6015e-13	4.79509e-13	2.34036e-13	4.25222e-28	1.08373e-24	6.42431e-16	2.00779e-13			177	5	2	-2.54904	3.14103e-13	2.90376e-13	8.49647e-14	3.04003e-28	1.46747e-28	3.3983e-16	1.73268e-13			177	7	22	-4.10799	3.28127e-13	2.83019e-13	3.71874e-14	1.21405e-16	4.07667e-21	1.86849e-16
	178	5	1	-0.008601	7.5895e-11	1.18866e-105	1.62574e-11	4.94937e-25	4.1092e-25	8.4785e-15	6.18859e-12			178	5	1	-2.22064	6.35177e-13	4.25895e-13	2.28002e-13	2.36538e-24	4.38348e-22	6.57224e-16	1.93928e-13			178	5	1	-2.53505	3.66046e-13	3.01656e-13	1.07685e-13	2.44471e-16	3.82163e-26	4.14013e-16	1.71445e-13			178	7	21	-4.10804	3.72947e-13	3.05972e-13	4.17888e-14	1.74934e-16	8.46228e-27	1.89496e-16
	179	5	0	-0.006135	1.80684e-09	1.23687e-99	5.7206e-12	1.60405e-19	1.81645e-24	2.6351e-25	4.40158e-91			179	5	0	-2.33291	4.70861e-13	3.32196e-13	1.47172e-13	4.70569e-16	1.11166e-27	4.70522e-16	1.83213e-13			179	5	0	-2.65516	2.39829e-13	2.56941e-13	5.8369e-14	9.17023e-29	1.74206e-28	2.8454e-16	1.85501e-13			179	7	20	-4.08681	4.52759e-13	3.57798e-13	5.69466e-14	8.79118e-24	7.84852e-27	2.21181e-16
	180	6	29	-2.95277	1.39012e-13	2.3023e-13	1.98542e-14	8.34665e-21	1.52222e-17	5.86922e-17	1.64482e-13			180	6	29	-2.86317	1.7752e-13	2.19357e-13	2.88602e-14	1.29293e-16	1.04653e-26	1.68363e-16	1.53553e-13			180	6	29	-2.93471	1.99572e-13	2.1986e-13	3.52819e-14	7.80068e-17	5.60865e-21	1.48176e-16	1.94865e-13			180	7	19	-4.06539	6.43569e-13	4.24955e-13	7.76683e-14	1.06022e-16	8.59158e-28	2.70693e-16
	181	6	28	-2.96785	1.69009e-13	2.05589e-13	1.66021e-14	1.16973e-16	2.53798e-29	7.29052e-17	1.46608e-13			181	6	28	-2.8395	2.57435e-13	2.35602e-13	4.50404e-14	4.03335e-29	6.21019e-24	1.86461e-16	1.62122e-13			181	6	28	-2.93557	1.72156e-13	2.24573e-13	2.85872e-14	1.64439e-23	8.50138e-30	1.346e-16	1.54273e-13			181	7	18	-4.19218	3.8635e-13	2.84828e-13	3.49044e-14	3.64622e-17	8.08196e-29	1.78153e-16
	182	6	27	-2.97536	6.08893e-14	1.8032e-13	1.10228e-14	1.09997e-28	4.68363e-28	6.40715e-17	1.82083e-13			182	6	27	-2.89675	1.93749e-13	2.44342e-13	3.3325e-14	7.67007e-17	1.46885e-25	1.77596e-16	1.93659e-13			182	6	27	-3.05675	1.47698e-13	1.82131e-13	1.07652e-14	5.78049e-30	9.23037e-29	8.49e-17	1.38628e-13			182	7	17	-4.25797	2.38983e-13	2.25003e-13	1.34788e-14	9.247e-17	1.33423e-28	1.102e-16
	183	6	26	-2.54291	3.31384e-13	2.8864e-13	9.8727e-14	8.1149e-24	3.39782e-27	2.27547e-16	1.65175e-13			183	6	26	-2.79378	2.19599e-13	2.67466e-13	4.43457e-14	1.82514e-17	1.22186e-26	1.86433e-16	1.61366e-13			183	6	26	-3.05601	6.97728e-14	7.60973e-14	8.4207e-15	2.97817e-23	5.94109e-26	8.81596e-17	1.97601e-13			183	7	16	-4.27231	1.7309e-13	2.03475e-13	1.17473e-14	3.3426e-17	6.31962e-27	9.82298e-17
	184	6	25	-2.45832	3.74361e-13	3.01381e-13	9.69408e-14	8.11302e-28	1.20976e-25	2.42151e-16	1.49372e-13			184	6	25	-2.93704	1.73795e-13	2.31008e-13	2.81495e-14	2.41707e-29	5.10089e-27	1.31148e-16	1.9966e-13			184	6	25	-2.89819	1.79126e-13	2.23346e-13	3.40893e-14	7.06188e-17	3.69446e-25	1.43034e-16	1.91809e-13			184	7	15	-4.28214	1.72954e-13	1.87061e-13	1.06398e-14	2.00354e-25	2.59469e-25	9.39286e-17
	185	6	24	-2.62804	6.58631e-13	4.19709e-13	1.54855e-13	8.33864e-17	5.67924e-27	3.03466e-16	1.8804e-13			185	6	24	-2.90272	2.4167e-13	2.48708e-13	4.15176e-14	7.63104e-17	8.46115e-24	1.47965e-16	1.65937e-13			185	6	24	-2.89457	1.55561e-13	2.2728e-13	3.64967e-14	1.64142e-17	3.10288e-28	1.93837e-16	1.83749e-13			185	7	14	-4.28347	1.56466e-13	1.91617e-13	1.34852e-14	4.41536e-17	2.66922e-29	1.02317e-16
	186	6	23	-2.73025	3.95372e-13	3.348e-13	9.68733e-14	1.6524e-17	2.57195e-29	2.22531e-16	1.86328e-13			186	6	23	-2.96947	1.45157e-13	2.03946e-13	2.16351e-14	6.68336e-26	8.06072e-25	1.43524e-16	1.928e-13			186	6	23	-2.89159	1.666e-13	2.29263e-13	3.86105e-14	1.65128e-16	1.25715e-27	1.64739e-16	1.50946e-13			186	7	13	-4.29249	1.48706e-13	1.89364e-13	9.82985e-15	6.34008e-28	1.29789e-28	8.94082e-17
	187	6	22	-3.00121	1.28869e-13	2.00205e-13	1.46355e-14	5.69348e-27	1.62269e-28	7.75077e-17	1.82818e-13			187	6	22	-2.88292	1.91488e-13	2.24159e-13	3.5275e-14	2.95248e-17	3.14261e-29	1.58631e-16	1.59526e-13			187	6	22	-2.87218	2.07554e-13	2.3964e-13	4.18667e-14	2.38262e-19	1.98309e-24	1.73083e-16	2.06751e-13			187	7	12	-4.28137	2.39397e-13	2.00666e-13	1.07346e-14	7.10855e-17	2.71099e-28	1.14788e-16
	188	6	21	-2.92893	2.3782e-13	2.23342e-13	2.69225e-14	6.24878e-17	9.71946e-25	1.12263e-16	2.01231e-13			188	6	21	-2.82968	2.44124e-13	2.51313e-13	4.22151e-14	2.86683e-17	1.8493e-28	1.50874e-16	1.92208e-13			188	6	21	-2.86974	2.12113e-13	2.34187e-13	3.81445e-14	6.09402e-17	7.27268e-29	1.54336e-16	1.92739e-13			188	7	11	-4.16087	3.70556e-13	2.88147e-13	4.07865e-14	1.37514e-16	6.95279e-28	2.02583e-16
	189	6	20	-2.9571	1.59129e-13	2.02669e-13	2.37024e-14	5.95191e-28	8.39932e-24	1.12945e-16	1.45046e-13			189	6	20	-2.79601	2.02321e-13	2.26064e-13	3.86645e-14	3.76773e-25	1.92043e-21	1.73215e-16	1.30229e-13			189	6	20	-2.8572	2.22821e-13	2.30729e-13	4.1015e-14	5.5738e-17	2.72087e-29	1.7167e-16	1.53444e-13			189	7	10	-4.007	8.42141e-13	5.3147e-13	1.01877e-13	7.35688e-24	1.955e-19	2.70307e-16
	190	6	19	-2.83889	1.92904e-13	2.3002e-13	3.67145e-14	4.53386e-17	3.76534e-26	1.19516e-16	1.89742e-13			190	6	19	-2.71495	2.92609e-13	2.72872e-13	6.40241e-14	1.96622e-27	1.25236e-27	2.40311e-16	1.65857e-13			190	6	19	-2.88054	1.68479e-13	2.18593e-13	2.84687e-14	2.4797e-29	8.13729e-24	1.77811e-16	1.78192e-13			190	7	9	-4.19833	3.42221e-13	2.81211e-13	3.23313e-14	1.84214e-17	4.79561e-21	1.52966e-16
	191	6	18	-2.86651	3.31881e-13	2.80467e-13	5.04307e-14	1.14149e-16	3.57519e-30	1.74035e-16	2.01046e-13			191	6	18	-2.71259	2.74631e-13	2.84088e-13	6.72939e-14	1.23413e-31	1.8694e-30	2.08177e-16	1.68861e-13			191	6	18	-2.8113	2.86392e-13	2.8345e-13	5.43236e-14	2.14166e-16	1.90227e-25	2.2094e-16	1.62718e-13			191	7	8	-4.2624	2.05534e-13	2.04772e-13	1.24811e-14	1.35905e-28	7.43791e-27	8.96038e-17
	192	6	17	-2.98028	9.21669e-14	1.87197e-13	1.11058e-14	3.59111e-17	3.7424e-23	7.98237e-17	1.65829e-13			192	6	17	-2.71098	2.73261e-13	2.7613e-13	6.61172e-14	4.33775e-22	3.07058e-27	2.40795e-16	1.46579e-13			192	6	17	-2.93098	1.70489e-13	2.20427e-13	2.75541e-14	8.48274e-17	2.96053e-17	1.39086e-16	1.65044e-13			192	7	7	-4.2256	1.55568e-13	2.01141e-13	1.09214e-14	4.39337e-17	3.79699e-28	1.2775e-16
	193	6	16	-2.88708	1.62175e-13	2.12924e-13	2.86245e-14	1.49919e-26	1.40204e-24	1.37459e-16	1.55564e-13			193	6	16	-2.69	2.7125e-13	2.86715e-13	7.63337e-14	2.27527e-16	3.23176e-25	2.27242e-16	1.72904e-13			193	6	16	-2.88994	1.93105e-13	2.2172e-13	3.26533e-14	7.71488e-17	4.2672e-29	1.72497e-16	1.83833e-13			193	7	6	-4.25112	1.61999e-13	1.94102e-13	1.14788e-14	1.17806e-17	7.12807e-27	8.63917e-17
	194	6	15	-2.83347	2.43302e-13	2.39187e-13	3.76328e-14	9.33758e-30	1.42372e-26	1.41744e-16	1.78692e-13			194	6	15	-2.71604	3.38121e-13	2.94992e-13	7.72045e-14	7.34892e-17	6.13292e-27	2.31791e-16	1.38276e-13			194	6	15	-2.80798	1.71783e-13	2.21951e-13	4.57506e-14	5.84188e-17	1.41949e-28	2.2044e-16	1.64605e-13			194	7	5	-4.25951	1.17599e-13	1.51867e-13	8.74063e-15	1.25145e-27	9.0963e-27	1.0028e-16
	195	6	14	-2.77117	2.3095e-13	2.45829e-13	4.51238e-14	2.81358e-17	3.10321e-28	1.5486e-16	1.55152e-13			195	6	14	-2.70052	3.17462e-13	2.81219e-13	7.31665e-14	4.19709e-17	8.48177e-26	2.57624e-16	1.70371e-13			195	6	14	-2.7836	3.20264e-13	2.95695e-13	5.98393e-14	1.12114e-22	2.71606e-18	2.32346e-16	1.52343e-13			195	7	4	-4.2271	1.53231e-13	1.79669e-13	1.69402e-14	9.42312e-18	2.52639e-27	1.11703e-16
	196	6	13	-2.74586	2.01787e-13	2.40772e-13	4.85397e-14	1.11302e-17	5.37367e-25	1.74004e-16	1.37027e-13			196	6	13	-2.73961	2.7758e-13	2.52489e-13	5.54204e-14	1.2322e-16	6.41932e-24	2.19472e-16	2.23345e-13			196	6	13	-2.96737	8.62033e-14	1.86317e-13	1.58341e-14	1.33685e-17	2.27836e-17	1.28835e-16	1.47617e-13			196	7	3	-4.15761	2.40142e-13	2.11739e-13	2.19414e-14	2.0848e-17	3.27737e-27	1.55148e-16
	197	6	12	-2.63885	2.79355e-13	2.56527e-13	6.4819e-14	3.11142e-17	7.97824e-26	2.00283e-16	1.57525e-13			197	6	12	-2.71896	2.88122e-13	2.55136e-13	5.34679e-14	2.25029e-17	1.30477e-26	2.05043e-16	1.97911e-13			197	6	12	-2.86528	1.61144e-13	2.17362e-13	3.26706e-14	1.68314e-25	1.09859e-27	1.72603e-16	1.3652e-13			197	7	2	-3.98863	5.53507e-13	3.58781e-13	6.53567e-14	1.65112e-28	7.96663e-27	3.25973e-16
	198	6	11	-2.41444	4.08298e-13	3.50109e-13	1.23148e-13	8.82663e-28	8.31225e-17	2.4374e-16	1.65633e-13			198	6	11	-2.72608	2.19402e-13	2.51849e-13	5.21529e-14	1.31124e-16	1.2354e-27	2.42989e-16	1.77229e-13			198	6	11	-2.76511	2.08115e-13	2.41356e-13	5.52653e-14	1.14067e-16	4.41966e-30	1.93215e-16	1.37618e-13			198	7	1	-4.00529	4.86074e-13	3.46962e-13	7.25646e-14	3.41787e-29	6.30809e-27	2.70617e-16
	199	6	10	-2.41492	4.44485e-13	3.75541e-13	1.35152e-13	5.71674e-25	6.59602e-28	3.14435e-16	1.56832e-13			199	6	10	-2.67375	2.88699e-13	2.63005e-13	6.30623e-14	1.30979e-16	8.77435e-26	2.51967e-16	1.76819e-13			199	6	10	-2.83447	9.65195e-14	2.01679e-13	1.94801e-14	6.11422e-27	1.21534e-23	1.59254e-16	1.48437e-13			199	7	0	-4.03268	4.75388e-13	3.54055e-13	6.19253e-14	1.13772e-16	4.36276e-26	2.2118e-16
	200	6	9	-2.43472	4.99241e-13	3.66006e-13	1.44944e-13	1.55686e-16	1.47602e-24	3.59658e-16	1.63873e-13			200	6	9	-2.62973	2.92971e-13	2.94728e-13	8.11603e-14	6.01257e-17	3.13449e-27	2.5639e-16	1.59871e-13			200	6	9	-2.64605	2.93074e-13	2.62229e-13	6.51357e-14	4.82932e-24	4.00135e-22	2.78186e-16	1.81423e-13			200	8	24	-4.05996	3.84569e-13	3.24168e-13	7.0954e-14	4.13078e-17	9.14672e-22	1.68124e-16
	201	6	8	-2.41864	4.2028e-13	3.15042e-13	1.20676e-13	5.24725e-17	9.76992e-18	2.68539e-16	1.63255e-13			201	6	8	-2.6094	2.45635e-13	2.56264e-13	5.88565e-14	1.13111e-23	2.79997e-26	2.57993e-16	1.44389e-13			201	6	8	-2.58815	2.65551e-13	2.69632e-13	8.12303e-14	1.14922e-21	3.95127e-27	2.75632e-16	1.61756e-13			201	8	23	-4.1095	3.50281e-13	2.58892e-13	4.05329e-14	5.36166e-17	2.84681e-26	1.81872e-16
	202	6	7	-2.49254	2.96399e-13	2.84897e-13	1.0877e-13	3.19285e-16	6.99857e-26	2.78628e-16	1.49715e-13			202	6	7	-2.61795	1.93662e-13	2.33616e-13	4.54488e-14	4.11815e-17	1.28777e-19	2.14529e-16	1.25377e-13			202	6	7	-2.54143	2.89398e-13	3.24681e-13	7.95296e-14	8.60626e-24	1.69267e-25	3.55872e-16	1.72443e-13			202	8	22	-4.12063	3.28406e-13	2.69119e-13	2.95144e-14	9.45787e-29	1.23167e-24	1.67581e-16
	203	6	6	-2.76273	1.16823e-13	2.12975e-13	2.46198e-14	1.284e-28	2.25998e-17	1.0648e-16	1.53923e-13			203	6	6	-2.38918	3.9998e-13	3.2173e-13	1.22296e-13	1.62069e-28	2.19838e-21	3.88692e-16	1.66737e-13			203	6	6	-2.51378	2.79163e-13	3.2466e-13	8.87071e-14	1.72396e-16	1.43397e-27	2.83443e-16	1.50853e-13			203	8	21	-4.09711	3.79136e-13	2.97082e-13	4.52975e-14	7.26682e-32	2.90375e-27	1.76825e-16
	204	6	5	-2.28453	5.55268e-13	3.46569e-13	1.30605e-13	1.16849e-26	2.47917e-27	3.28907e-16	2.04e-13			204	6	5	-2.19222	4.99867e-13	3.62972e-13	1.74465e-13	4.02386e-29	1.617e-24	4.8327e-16	1.47056e-13			204	6	5	-2.50198	3.60445e-13	3.03977e-13	1.06211e-13	2.00136e-16	2.63109e-26	3.48791e-16	1.67319e-13			204	8	20	-4.06948	4.62962e-13	3.62586e-13	6.13678e-14	1.74401e-30	1.01922e-31	2.03653e-16
	205	6	4	-0.568175	6.40517e-11	6.71817e-93	1.43335e-12	2.73939e-15	9.26212e-27	1.31094e-15	4.06991e-12			205	6	4	-2.14124	5.31324e-13	3.36724e-13	2.04366e-13	6.6825e-16	4.51195e-25	5.88568e-16	1.84092e-13			205	6	4	-2.51875	3.26307e-13	2.84293e-13	9.74106e-14	1.65753e-16	1.12705e-25	3.3636e-16	1.30365e-13			205	8	19	-4.05833	6.29654e-13	4.37938e-13	7.31805e-14	4.16017e-25	1.78026e-28	2.39949e-16
	206	6	3	-0.090377	3.1534e-11	5.68669e-94	3.79409e-12	8.9391e-20	6.1482e-20	3.54305e-15	1.16066e-11			206	6	3	-2.13758	6.4317e-13	4.50996e-13	2.25246e-13	5.83221e-16	2.55809e-23	6.18671e-16	1.75908e-13			206	6	3	-2.54858	3.14283e-13	2.81885e-13	8.5474e-14	5.72984e-17	1.24543e-21	3.56164e-16	1.74039e-13			206	8	18	-4.18056	4.06232e-13	2.83349e-13	3.44799e-14	2.52111e-29	5.2186e-29	1.67401e-16
	207	6	2	-0.019346	8.66654e-11	1.29452e-93	3.14297e-12	3.36371e-20	1.70327e-27	6.7296e-15	2.8118e-11			207	6	2	-2.16888	6.4019e-13	4.04225e-13	2.33053e-13	2.70289e-16	5.97434e-20	6.58671e-16	1.91088e-13			207	6	2	-2.52027	3.62722e-13	3.0714e-13	9.67013e-14	2.74772e-16	3.55841e-29	3.86214e-16	1.47173e-13			207	8	17	-4.23998	2.44927e-13	2.29334e-13	1.84881e-14	3.52268e-17	1.3878e-28	1.27948e-16
	208	6	1	-0.00852	7.61808e-11	1.75552e-94	4.22108e-22	6.15725e-23	4.51529e-24	1.0281e-15	1.26619e-11			208	6	1	-2.23413	5.98354e-13	4.35226e-13	2.31678e-13	4.66925e-26	1.4899e-25	5.76904e-16	1.81634e-13			208	6	1	-2.54992	3.5137e-13	3.03571e-13	8.96107e-14	1.33846e-17	3.57956e-22	3.66149e-16	2.03793e-13			208	8	16	-4.26776	1.60131e-13	2.01436e-13	1.26733e-14	2.08841e-29	6.30862e-29	9.8781e-17
	209	6	0	-0.006061	4.1164e-15	2.45605e-97	7.09251e-12	4.45169e-26	2.01826e-21	1.44026e-19	4.33246e-12			209	6	0	-2.26393	7.77607e-13	5.85938e-13	2.72584e-13	3.82722e-16	8.89768e-26	5.90438e-16	1.93666e-13			209	6	0	-2.57347	3.49876e-13	2.93725e-13	8.60319e-14	3.67265e-17	1.66904e-26	3.45604e-16	1.65985e-13			209	8	15	-4.26944	1.5373e-13	1.97628e-13	1.27906e-14	1.09395e-29	1.47253e-23	9.42698e-17
	210	7	29	-2.9404	1.68017e-13	2.23641e-13	2.59544e-14	6.68041e-17	1.88638e-29	9.48339e-17	1.91745e-13			210	7	29	-2.79578	2.35068e-13	2.71262e-13	5.23167e-14	2.22824e-16	5.59128e-29	2.08324e-16	1.92039e-13			210	7	29	-2.99279	1.51313e-13	2.0766e-13	1.98898e-14	1.08624e-16	4.49597e-27	1.39265e-16	1.74249e-13			210	8	14	-4.27182	1.79629e-13	1.97798e-13	1.43169e-14	9.33784e-17	9.83356e-29	9.70094e-17
	211	7	28	-2.95248	1.44142e-13	2.17169e-13	1.91893e-14	1.64045e-26	1.40747e-28	1.02461e-16	1.40272e-13			211	7	28	-2.8471	2.82046e-13	2.50079e-13	4.83238e-14	3.8891e-17	1.52254e-25	1.73748e-16	1.80674e-13			211	7	28	-2.97995	1.52271e-13	2.09045e-13	2.23248e-14	9.84926e-24	2.00209e-24	1.2576e-16	1.89853e-13			211	8	13	-4.27736	1.6883e-13	2.01388e-13	8.58578e-15	7.58606e-19	1.47025e-25	9.57069e-17
	212	7	27	-2.89126	1.93581e-13	2.11188e-13	3.37065e-14	5.15041e-17	2.86749e-27	1.36533e-16	1.6919e-13			212	7	27	-2.92067	2.60506e-13	2.28401e-13	3.8169e-14	1.07707e-16	4.98975e-28	1.64675e-16	1.68382e-13			212	7	27	-2.95749	1.12639e-13	2.03677e-13	2.29275e-14	2.47181e-26	1.26716e-26	1.63015e-16	1.45076e-13			212	8	12	-4.21199	2.45153e-13	2.52308e-13	2.0736e-14	9.57833e-17	3.87452e-17	1.49571e-16
	213	7	26	-2.83847	2.5361e-13	2.50158e-13	3.50275e-14	5.88508e-17	5.5682e-28	1.45945e-16	1.86907e-13			213	7	26	-2.96097	2.03818e-13	2.50995e-13	2.92151e-14	8.2703e-18	2.54496e-28	1.38344e-16	1.55646e-13			213	7	26	-2.88239	1.89765e-13	2.39614e-13	3.91709e-14	4.7367e-17	4.3421e-25	1.8443e-16	1.94194e-13			213	8	11	-3.98183	6.71374e-13	5.27189e-13	1.08066e-13	2.57765e-17	4.55282e-29	2.82555e-16
	214	7	25	-2.72413	3.25424e-13	2.84776e-13	7.13347e-14	6.15655e-28	1.23266e-22	2.105e-16	2.028e-13			214	7	25	-2.99547	1.43179e-13	2.01642e-13	1.76963e-14	1.01736e-24	1.89163e-24	1.28504e-16	1.41509e-13			214	7	25	-3.05339	9.45776e-14	1.78155e-13	1.10703e-14	6.63225e-17	3.75225e-27	1.02706e-16	1.81582e-13			214	8	10	-4.11856	4.80334e-13	3.72293e-13	5.05298e-14	9.35999e-17	1.79766e-23	1.9797e-16
	215	7	24	-2.69126	3.40123e-13	2.73821e-13	7.01313e-14	5.05117e-17	2.07239e-17	2.04947e-16	1.98983e-13			215	7	24	-2.99822	1.79347e-13	2.32119e-13	2.45178e-14	6.01042e-17	4.98358e-23	1.16968e-16	2.01263e-13			215	7	24	-2.90962	1.8311e-13	2.35112e-13	3.78211e-14	3.87007e-30	5.25928e-26	1.4807e-16	1.83788e-13			215	8	9	-4.24212	2.89005e-13	2.65868e-13	1.85303e-14	3.92849e-17	6.45023e-17	1.05073e-16
	216	7	23	-2.82523	2.35513e-13	2.75626e-13	4.80134e-14	1.02138e-16	8.00943e-25	1.40124e-16	1.89319e-13			216	7	23	-2.92902	1.67841e-13	2.14774e-13	2.94715e-14	4.30509e-28	1.89131e-27	1.2443e-16	1.56479e-13			216	7	23	-2.91062	1.87136e-13	2.20146e-13	3.44712e-14	4.9319e-17	1.68744e-28	1.59756e-16	1.56567e-13			216	8	8	-4.27027	2.09734e-13	2.1277e-13	1.3522e-14	4.8948e-17	2.39837e-22	8.83994e-17
	217	7	22	-2.89779	1.92292e-13	2.39923e-13	3.22766e-14	3.18766e-23	5.58177e-26	1.08903e-16	1.7297e-13			217	7	22	-2.89457	2.18634e-13	2.35432e-13	3.59992e-14	4.66815e-18	1.70401e-29	1.63572e-16	1.72567e-13			217	7	22	-2.90543	1.48376e-13	2.22623e-13	3.21419e-14	3.93156e-26	4.96574e-18	1.55804e-16	1.28597e-13			217	8	7	-4.22308	1.6402e-13	2.06759e-13	1.40867e-14	2.71853e-17	4.11004e-29	9.87889e-17
	218	7	21	-2.90697	1.61551e-13	2.29698e-13	3.20825e-14	1.07527e-23	3.39768e-27	1.21936e-16	1.56553e-13			218	7	21	-2.91773	1.67709e-13	2.17106e-13	2.6938e-14	3.88344e-27	2.00136e-25	1.4515e-16	1.82905e-13			218	7	21	-2.88397	1.81504e-13	2.28442e-13	3.46102e-14	4.54328e-28	4.19505e-17	1.56324e-16	1.60443e-13			218	8	6	-4.24385	1.14146e-13	1.91302e-13	1.2117e-14	2.96422e-17	1.25614e-26	9.7373e-17
	219	7	20	-2.90568	1.81491e-13	2.31714e-13	2.88699e-14	7.33253e-17	2.26062e-17	9.67908e-17	1.98845e-13			219	7	20	-2.83461	2.83935e-13	2.5112e-13	5.2458e-14	9.42331e-26	6.79235e-25	1.96479e-16	1.65939e-13			219	7	20	-2.92087	1.47361e-13	1.96651e-13	2.46937e-14	6.84644e-17	1.27179e-26	1.6855e-16	1.82018e-13			219	8	5	-4.26117	1.12493e-13	1.76889e-13	1.06331e-14	6.61001e-17	8.00749e-20	7.93393e-17
	220	7	19	-2.83368	1.83148e-13	2.35071e-13	3.86414e-14	9.05519e-17	8.37261e-27	1.24781e-16	1.7319e-13			220	7	19	-2.76776	2.03972e-13	2.36255e-13	4.97736e-14	1.9252e-16	3.48146e-25	1.81264e-16	1.67803e-13			220	7	19	-2.8662	2.11148e-13	2.27062e-13	4.10181e-14	1.43768e-29	1.40692e-26	2.00343e-16	2.04684e-13			220	8	4	-4.24406	1.55057e-13	1.81243e-13	1.45915e-14	8.00194e-29	2.34632e-28	8.76533e-17
	221	7	18	-2.76137	2.60289e-13	2.62209e-13	5.55571e-14	4.76792e-17	2.911e-22	1.56476e-16	1.80271e-13			221	7	18	-2.83497	2.34142e-13	2.33688e-13	3.66223e-14	2.88397e-23	3.75982e-23	1.91022e-16	1.55246e-13			221	7	18	-2.98992	1.20926e-13	1.9217e-13	1.64712e-14	6.5132e-18	1.00078e-27	1.38598e-16	1.88285e-13			221	8	3	-4.19114	1.73692e-13	1.9863e-13	1.61727e-14	7.41503e-17	3.7512e-25	1.25003e-16
	222	7	17	-2.7707	2.16434e-13	2.51023e-13	5.89189e-14	1.03021e-23	3.88819e-24	1.60759e-16	1.50416e-13			222	7	17	-2.75624	3.51303e-13	3.23612e-13	8.24293e-14	4.59511e-17	1.95056e-23	2.46038e-16	1.91029e-13			222	7	17	-2.96639	1.24738e-13	1.95243e-13	2.06039e-14	3.59213e-22	1.59577e-23	1.54946e-16	1.80983e-13			222	8	2	-4.00523	4.81181e-13	3.20078e-13	6.71443e-14	5.68057e-17	9.41839e-29	2.73906e-16
	223	7	16	-2.77539	2.03006e-13	2.58754e-13	5.59169e-14	5.95894e-20	8.16671e-24	1.52285e-16	1.47565e-13			223	7	16	-2.9153	2.31897e-13	2.38344e-13	3.68425e-14	1.04239e-16	5.68444e-31	1.80378e-16	1.86261e-13			223	7	16	-2.86601	1.75796e-13	2.26366e-13	3.01037e-14	4.32675e-17	7.10229e-28	2.17425e-16	1.56729e-13			223	8	1	-3.99431	5.05159e-13	3.5302e-13	7.38305e-14	6.64059e-18	3.04469e-22	2.32529e-16
	224	7	15	-2.84559	1.57722e-13	2.21339e-13	3.68443e-14	6.18258e-17	1.18532e-28	1.30244e-16	1.59014e-13			224	7	15	-2.82884	1.12389e-13	1.99888e-13	2.63298e-14	1.44768e-16	1.97429e-17	1.69825e-16	1.75633e-13			224	7	15	-2.80297	2.59267e-13	2.50598e-13	4.64279e-14	8.36587e-17	2.77887e-28	2.21304e-16	2.05614e-13			224	8	0	-4.02198	4.52815e-13	3.07858e-13	6.96861e-14	3.47826e-16	6.47474e-18	2.27252e-16
	225	7	14	-2.75982	2.59386e-13	2.41905e-13	4.69128e-14	1.72192e-24	8.65337e-28	1.31026e-16	1.83364e-13			225	7	14	-2.74791	2.3162e-13	2.59454e-13	5.61111e-14	4.48683e-24	5.92165e-26	2.12677e-16	1.72314e-13			225	7	14	-2.79426	3.05265e-13	2.85639e-13	5.57324e-14	7.88274e-17	3.45075e-27	2.41295e-16	1.92458e-13			225	9	24	-4.06444	3.87152e-13	3.14816e-13	6.46039e-14	8.45444e-30	6.12532e-25	2.04679e-16
	226	7	13	-2.70411	3.07938e-13	2.69552e-13	7.159e-14	1.47328e-16	8.27091e-25	1.95555e-16	1.68878e-13			226	7	13	-2.7599	2.30912e-13	2.39698e-13	4.19711e-14	2.68334e-26	3.82745e-26	2.25392e-16	1.98761e-13			226	7	13	-2.99678	9.20787e-14	1.47081e-13	1.50361e-14	3.24572e-28	6.01246e-26	1.03325e-16	1.3303e-13			226	9	23	-4.09965	3.22905e-13	2.7582e-13	4.45542e-14	2.35309e-28	4.42878e-28	1.98194e-16
	227	7	12	-2.64129	2.63355e-13	2.53367e-13	6.49188e-14	7.4909e-17	4.61147e-25	1.72667e-16	1.24787e-13			227	7	12	-2.70852	2.17245e-13	2.55377e-13	5.10451e-14	1.37394e-16	7.76463e-24	2.03986e-16	1.79388e-13			227	7	12	-2.76043	2.56388e-13	2.52903e-13	5.77578e-14	1.61112e-18	2.36515e-25	2.96972e-16	1.6772e-13			227	9	22	-4.11927	3.42324e-13	2.71802e-13	3.6058e-14	1.11517e-16	1.4719e-24	1.68957e-16
	228	7	11	-2.42586	2.91662e-13	2.98108e-13	9.0555e-14	9.34688e-28	5.55122e-23	2.70275e-16	1.67694e-13			228	7	11	-2.63243	2.63667e-13	2.55673e-13	6.57203e-14	4.8794e-30	1.16841e-26	2.46181e-16	1.94817e-13			228	7	11	-2.77637	2.49409e-13	2.50663e-13	5.06529e-14	4.51738e-17	1.64518e-27	2.17261e-16	1.97464e-13			228	9	21	-4.10056	3.36717e-13	2.68617e-13	3.76717e-14	7.25025e-17	4.6492e-30	1.99134e-16
	229	7	10	-2.35021	4.91103e-13	3.68945e-13	1.45223e-13	6.23783e-17	2.10313e-27	2.81302e-16	2.01076e-13			229	7	10	-2.63165	4.89531e-13	3.63955e-13	1.13853e-13	2.12476e-28	1.33336e-26	2.81308e-16	1.54148e-13			229	7	10	-2.90755	7.41588e-14	1.84485e-13	1.5022e-14	8.21928e-17	2.41688e-26	1.2767e-16	1.16023e-13			229	9	20	-4.0808	3.7027e-13	3.28672e-13	5.42351e-14	8.2316e-17	2.05536e-25	2.13972e-16
	230	7	9	-2.54122	4.05205e-13	3.60183e-13	1.28266e-13	8.34167e-17	6.4762e-28	2.68974e-16	1.33945e-13			230	7	9	-2.61755	4.1937e-13	3.26978e-13	9.53627e-14	1.1565e-25	8.57673e-26	3.34419e-16	1.81679e-13			230	7	9	-2.66611	2.74961e-13	2.59923e-13	5.25749e-14	5.40941e-20	1.26653e-18	2.40429e-16	1.72389e-13			230	9	19	-4.07826	4.80446e-13	3.26012e-13	5.96407e-14	6.12214e-30	5.96629e-27	2.20536e-16
	231	7	8	-2.32398	4.54553e-13	3.71323e-13	1.62336e-13	4.19464e-16	5.26083e-23	3.77364e-16	1.82151e-13			231	7	8	-2.64659	2.84581e-13	2.8989e-13	6.90307e-14	1.48051e-16	1.83706e-27	2.41135e-16	1.38123e-13			231	7	8	-2.61477	2.73344e-13	2.59402e-13	6.41062e-14	1.05009e-26	1.04971e-28	2.30106e-16	1.83823e-13			231	9	18	-4.08314	4.66968e-13	3.51724e-13	5.83163e-14	2.98995e-29	7.52266e-28	2.14271e-16
	232	7	7	-2.36771	4.27074e-13	3.63132e-13	1.56103e-13	1.5223e-26	1.61344e-25	2.9357e-16	1.64233e-13			232	7	7	-2.52514	3.87524e-13	3.08328e-13	9.85732e-14	5.80988e-17	1.59125e-29	3.27183e-16	1.64426e-13			232	7	7	-2.54838	2.75627e-13	3.06033e-13	8.97527e-14	2.4384e-16	5.93013e-24	2.73289e-16	1.70533e-13			232	9	17	-4.16325	3.14229e-13	2.71316e-13	3.6743e-14	1.3916e-28	6.89447e-27	1.7301e-16
	233	7	6	-2.39703	4.69999e-13	3.71946e-13	1.52139e-13	2.36803e-16	3.58259e-23	2.73191e-16	1.73148e-13			233	7	6	-2.79904	9.86592e-14	2.01809e-13	1.94871e-14	1.15955e-16	1.361e-26	1.15684e-16	1.48441e-13			233	7	6	-2.52404	2.93394e-13	2.81382e-13	8.88844e-14	1.57182e-16	5.28815e-21	3.72018e-16	1.69908e-13			233	9	16	-4.21689	2.56346e-13	2.13159e-13	2.11913e-14	5.19388e-17	2.63698e-19	1.61285e-16
	234	7	5	-2.20708	5.29808e-13	3.80176e-13	1.70661e-13	7.70113e-17	1.29829e-26	3.73916e-16	1.62244e-13			234	7	5	-2.52573	3.89535e-13	3.07582e-13	1.03419e-13	1.33899e-21	3.81206e-17	3.23824e-16	1.44334e-13			234	7	5	-2.50812	3.48957e-13	2.84351e-13	8.77366e-14	2.00736e-16	5.52053e-27	3.59132e-16	2.0351e-13			234	9	15	-4.25044	2.10821e-13	1.95977e-13	1.58694e-14	2.67224e-17	4.07133e-30	1.09244e-16
	235	7	4	-0.595017	3.98458e-11	1.04669e-92	1.43129e-12	3.49615e-28	7.70862e-26	9.47435e-16	3.9407e-12			235	7	4	-2.31663	5.63125e-13	4.40543e-13	1.7869e-13	9.16176e-29	3.32327e-27	4.68246e-16	1.85677e-13			235	7	4	-2.51274	4.36437e-13	3.18167e-13	1.08058e-13	1.63699e-17	4.41728e-23	3.87294e-16	1.84417e-13			235	9	14	-4.26328	1.69539e-13	2.05178e-13	1.2844e-14	7.73941e-18	3.26444e-28	1.0101e-16
	236	7	3	-0.089743	1.60983e-10	9.84957e-94	3.57926e-12	3.9912e-14	7.49844e-18	4.59237e-15	1.04477e-11			236	7	3	-2.23448	5.77225e-13	4.17035e-13	2.15713e-13	1.19671e-16	2.54553e-25	5.32594e-16	1.60289e-13			236	7	3	-2.54064	3.92884e-13	3.14277e-13	1.03029e-13	1.74748e-28	2.18209e-26	4.09985e-16	1.96481e-13			236	9	13	-4.26032	2.1394e-13	2.13371e-13	1.14517e-14	2.4305e-23	3.81896e-27	1.20003e-16
	237	7	2	-0.019946	9.30429e-11	7.51333e-94	3.77639e-12	2.02728e-22	1.36744e-14	3.50591e-15	1.69406e-11			237	7	2	-2.26918	5.71466e-13	4.84867e-13	2.36322e-13	2.97663e-16	5.63376e-29	5.80774e-16	2.05659e-13			237	7	2	-2.63106	3.33941e-13	2.67851e-13	6.97441e-14	2.14101e-16	3.01893e-24	3.19817e-16	2.0545e-13			237	9	12	-4.05537	5.26658e-13	4.06947e-13	5.51689e-14	5.86499e-30	1.38068e-23	2.9704e-16
	238	7	1	-0.008577	2.05986e-11	5.83948e-107	1.29661e-12	7.30074e-25	6.7286e-15	6.93797e-15	6.65973e-12			238	7	1	-2.42211	5.9379e-13	4.766e-13	1.94854e-13	5.29506e-26	2.74787e-28	4.54006e-16	1.86006e-13			238	7	1	-2.57826	3.10633e-13	2.78985e-13	8.3029e-14	4.49298e-29	1.16985e-26	3.49312e-16	1.83161e-13			238	9	11	-3.97059	8.43357e-13	5.32834e-13	1.22751e-13	1.25038e-16	9.35563e-29	3.13846e-16
	239	7	0	-0.005983	1.34618e-09	2.64022e-94	9.21861e-14	1.63115e-26	7.99453e-14	1.38181e-15	3.49836e-13			239	7	0	-2.66629	2.26299e-13	2.37917e-13	5.38654e-14	1.73545e-28	9.61766e-28	2.39491e-16	1.48282e-13			239	7	0	-2.68461	2.656e-13	2.53638e-13	4.66893e-14	1.35107e-16	1.35238e-17	2.42145e-16	1.63008e-13			239	9	10	-4.18794	3.3935e-13	3.16432e-13	3.09186e-14	5.93681e-17	1.01372e-26	1.72794e-16
	240	8	29	-2.95891	1.33074e-13	2.26245e-13	1.69186e-14	5.83081e-17	3.2219e-18	8.26278e-17	1.67164e-13			240	8	29	-2.78434	2.76498e-13	2.91776e-13	6.54541e-14	3.02572e-19	8.25286e-22	2.12967e-16	2.06602e-13			240	8	29	-2.97471	1.74918e-13	2.20192e-13	2.31978e-14	4.05668e-17	7.62537e-29	1.36668e-16	1.53483e-13			240	9	9	-4.25765	2.34128e-13	2.42811e-13	1.62338e-14	4.45743e-17	1.79638e-28	1.00945e-16
	241	8	28	-2.96596	1.48361e-13	2.14449e-13	2.09148e-14	6.02758e-17	5.2196e-30	8.89822e-17	1.39113e-13			241	8	28	-3.04387	7.9995e-14	1.32337e-13	9.66602e-15	7.14255e-18	1.7518e-17	8.50573e-17	1.41276e-13			241	8	28	-2.96888	1.66374e-13	2.12904e-13	2.33434e-14	1.11582e-22	2.05882e-23	1.27146e-16	1.78635e-13			241	9	8	-4.28004	1.89849e-13	2.19629e-13	1.07262e-14	3.21187e-17	7.47012e-26	9.31899e-17
	242	8	27	-2.92692	1.85955e-13	2.38895e-13	2.68896e-14	3.26834e-17	2.04803e-23	7.6883e-17	1.77991e-13			242	8	27	-2.91166	2.03084e-13	2.34083e-13	3.19713e-14	1.7058e-17	2.06342e-22	1.70359e-16	1.84582e-13			242	8	27	-2.9737	1.47717e-13	2.09411e-13	2.30055e-14	1.68937e-18	2.71606e-26	1.4346e-16	1.45269e-13			242	9	7	-4.26136	1.67713e-13	2.07395e-13	9.32373e-15	4.00799e-17	3.96812e-24	9.19479e-17
	243	8	26	-2.9237	1.92936e-13	2.23776e-13	2.79272e-14	4.9547e-24	3.36099e-22	8.07177e-17	1.7215e-13			243	8	26	-2.9468	1.80151e-13	2.29316e-13	2.79325e-14	4.1803e-17	2.88437e-28	1.38627e-16	1.59176e-13			243	8	26	-2.95635	1.56115e-13	2.15942e-13	2.58621e-14	1.03631e-25	9.07003e-24	1.40066e-16	1.82357e-13			243	9	6	-4.20288	1.72134e-13	2.07298e-13	1.7394e-14	4.38344e-29	5.21528e-27	1.08652e-16
	244	8	25	-2.88132	1.81984e-13	2.18927e-13	2.85114e-14	1.39776e-16	4.11452e-22	1.11719e-16	1.557e-13			244	8	25	-3.02265	1.51965e-13	2.01182e-13	1.7464e-14	1.39167e-27	4.24617e-17	7.51205e-17	1.59699e-13			244	8	25	-2.93206	1.83628e-13	2.28589e-13	3.25084e-14	8.79326e-27	6.72789e-28	1.31246e-16	2.14945e-13			244	9	5	-4.2619	1.66246e-13	1.8228e-13	1.13553e-14	5.92954e-17	7.65238e-17	6.96068e-17
	245	8	24	-2.81146	2.15985e-13	2.42568e-13	4.46895e-14	8.67992e-28	3.71888e-26	1.55956e-16	1.8306e-13			245	8	24	-2.95119	1.75559e-13	2.24497e-13	2.6642e-14	1.90572e-27	1.50412e-29	1.22193e-16	2.07538e-13			245	8	24	-2.94461	1.67286e-13	2.14785e-13	2.7792e-14	3.7432e-26	9.55859e-18	1.29342e-16	1.6206e-13			245	9	4	-4.25832	1.30885e-13	1.50262e-13	1.27205e-14	4.84823e-29	3.63609e-31	8.24108e-17
	246	8	23	-2.8611	2.45235e-13	2.44112e-13	4.03257e-14	1.21925e-27	2.44227e-26	1.41747e-16	1.9896e-13			246	8	23	-2.92963	1.57823e-13	2.20145e-13	3.43882e-14	5.18473e-17	1.97007e-27	1.42419e-16	1.66504e-13			246	8	23	-2.9313	1.68176e-13	2.20555e-13	2.95875e-14	4.45014e-30	6.04412e-19	1.65601e-16	1.96545e-13			246	9	3	-4.23487	1.43628e-13	1.84304e-13	1.30721e-14	3.8383e-27	2.71654e-27	9.88889e-17
	247	8	22	-2.94314	1.53913e-13	2.18524e-13	2.82701e-14	2.40694e-26	7.51141e-27	9.63321e-17	1.55306e-13			247	8	22	-2.90769	2.05828e-13	2.29378e-13	3.48621e-14	4.51119e-29	2.90975e-29	1.57895e-16	2.27793e-13			247	8	22	-2.92321	1.75981e-13	2.13683e-13	3.12394e-14	5.72665e-17	1.93141e-28	1.66435e-16	1.67598e-13			247	9	2	-4.06414	3.56606e-13	2.69633e-13	3.90791e-14	5.29945e-17	6.65071e-28	2.31663e-16
	248	8	21	-2.90112	1.83444e-13	2.27997e-13	2.75107e-14	1.19681e-16	1.97184e-26	1.10367e-16	1.83302e-13			248	8	21	-3.04843	9.34403e-14	1.50739e-13	8.57677e-15	2.83819e-17	6.9721e-25	8.74526e-17	1.77552e-13			248	8	21	-2.88495	1.84324e-13	2.36104e-13	3.59401e-14	1.02117e-29	1.38893e-27	1.85429e-16	1.79043e-13			248	9	1	-4.00129	4.48479e-13	3.319e-13	6.63447e-14	1.02545e-16	9.24891e-29	2.36046e-16
[truncated: 651 more rows]
[truncated: 49 more columns]

## Sheet: Fig. 6
Panel a	Pixel size: 2 μm												Panel b	Pixel size: 0.5 μm												Panel c	Pixel size: 0.1 μm												Panel d	Pixel size: 2 μm		Value 0 means the outside of cell area.
[truncated: 1,025 more rows]
[truncated: 25 more columns]

## Sheet: Fig. 7
Panel b							Panel c
[truncated: 50,003 more rows]

## Sheet: Fig. S2
X-ray photon energy	0.3 keV										0.4 keV									0.6 keV									1 keV									2 keV
[truncated: 8,761 more rows]

[truncated: 2 more sheets: Fig. S3, Fig. S4]
